# Supplementary material for: 1-(Phthalimidometh­yl)pyridinium p-toluene­sulfonate
Source: Acta Crystallogr Sect E Struct Rep Online. 2008 Dec 10;65(Pt 1):o61. doi: 10.1107/S1600536808038816 (PMC2967974; doi:10.1107/S1600536808038816)
Supplement: Supplementary file 2 [file e-65-00o61-Isup2.hkl]

# 
# h,k,l, Fc-squared, Fo-squared, sigma(Fo-squared) and status flag 
# 
data_I
_shelx_title ' p21c in P2(1)/c' 
_shelx_refln_list_code          4 
_shelx_F_calc_maximum      172.73 
_exptl_crystal_F_000       856.00 
_reflns_d_resolution_high  0.7550 
 
loop_ 
 _symmetry_equiv_pos_as_xyz 
 'x, y, z' 
 '-x, y+1/2, -z+1/2' 
 '-x, -y, -z' 
 'x, -y-1/2, z-1/2' 
 
_cell_length_a     7.6944 
_cell_length_b    33.6264 
_cell_length_c     7.9426 
_cell_angle_alpha  90.000 
_cell_angle_beta  116.416 
_cell_angle_gamma  90.000 
 
_shelx_F_squared_multiplier     1.000 
 
loop_ 
 _refln_index_h 
 _refln_index_k 
 _refln_index_l 
 _refln_F_squared_calc 
 _refln_F_squared_meas 
 _refln_F_squared_sigma 
 _refln_observed_status 
   1   0   0     4453.22     4264.20     78.98 o 
   2   0   0     2069.77     2083.18     42.85 o 
   3   0   0     1838.36     1785.51     40.04 o 
   4   0   0     1199.27     1157.83     39.19 o 
   5   0   0      784.22      727.49     25.82 o 
   6   0   0     2126.31     1955.59     50.62 o 
   7   0   0     1309.16     1262.49     48.97 o 
   8   0   0        0.77       -0.33     10.52 o 
   9   0   0        9.46       20.63     19.76 o 
   1   1   0      106.80      126.10      7.71 o 
   2   1   0        4.17        1.44      3.93 o 
   3   1   0       51.70       48.21      8.01 o 
   4   1   0       51.45       39.16      5.81 o 
   5   1   0      335.57      361.51     14.84 o 
   6   1   0      126.65      126.06     10.17 o 
   7   1   0       11.05       16.14      7.79 o 
   8   1   0      385.83      432.14     24.60 o 
   9   1   0      116.47      138.89     21.38 o 
   1   2   0      213.54      214.06     13.96 o 
   2   2   0     1052.25      982.10     16.71 o 
   3   2   0     3490.80     3713.92     52.45 o 
   4   2   0      241.80      283.17     10.45 o 
   5   2   0      209.19      208.29     11.96 o 
   6   2   0      318.56      305.24     17.16 o 
   7   2   0      241.21      250.69     17.14 o 
   8   2   0        0.03        7.58      9.04 o 
   9   2   0      459.72      533.99     31.64 o 
   1   3   0     4605.69     4370.93     52.89 o 
   2   3   0     1259.25     1228.69     19.76 o 
   3   3   0       10.15       12.96      4.27 o 
   4   3   0       49.01       38.07      5.73 o 
   5   3   0      730.49      711.02     18.12 o 
   6   3   0     2074.69     2020.03     36.54 o 
   7   3   0       17.09       17.49     10.01 o 
   8   3   0       72.88       95.84     13.36 o 
   9   3   0       45.37       75.75     47.55 o 
   0   4   0     2030.00     2126.59     40.29 o 
   1   4   0     6372.65     6510.64     84.58 o 
   2   4   0    10072.83     9978.12    141.64 o 
   3   4   0       18.38       11.05      4.38 o 
   4   4   0      439.40      440.91     12.72 o 
   5   4   0      123.42      133.64      9.41 o 
   6   4   0        3.87        9.92      8.07 o 
   7   4   0       79.07      102.06     15.58 o 
   8   4   0       23.86       29.33     13.53 o 
   9   4   0       62.72       52.45     15.63 o 
   1   5   0     3543.73     3933.18     52.48 o 
   2   5   0      388.35      337.05      8.51 o 
   3   5   0      343.99      316.43     10.49 o 
   4   5   0      112.10      159.56     12.35 o 
   5   5   0        0.07        4.00      6.18 o 
   6   5   0        1.37       -5.31      5.62 o 
   7   5   0      112.06      130.99     14.33 o 
   8   5   0      232.96      239.06     18.83 o 
   9   5   0       53.34       44.18     10.35 o 
   0   6   0    18315.51    18837.16    418.30 o 
   1   6   0     3163.70     3101.15     43.31 o 
   2   6   0     2451.74     2408.03     32.06 o 
   3   6   0     5276.79     5547.04     69.86 o 
   4   6   0      276.89      307.59     12.07 o 
   5   6   0      299.78      294.25     13.88 o 
   6   6   0      270.94      282.05     15.61 o 
   7   6   0     1336.09     1289.61     33.22 o 
   8   6   0       29.73       11.99      9.21 o 
   9   6   0      334.90      381.11     24.47 o 
   1   7   0       13.73        6.05      3.59 o 
   2   7   0     1876.09     1962.20     29.40 o 
   3   7   0     2068.78     1947.37     28.19 o 
   4   7   0       65.20       66.84      6.05 o 
   5   7   0      342.49      376.10     12.63 o 
   6   7   0        5.42        9.74      6.61 o 
   7   7   0      762.63      762.67     23.91 o 
   8   7   0       78.14       67.53     12.27 o 
   9   7   0      168.34      200.03     20.62 o 
   0   8   0       27.22       38.25      5.41 o 
   1   8   0     1959.86     1983.16     28.95 o 
   2   8   0      216.21      192.22      6.97 o 
   3   8   0     1171.53     1240.29     19.99 o 
   4   8   0      872.63      836.19     16.73 o 
   5   8   0       90.85       82.94      7.52 o 
   6   8   0      211.17      205.09     12.11 o 
   7   8   0      201.50      222.14     15.27 o 
   8   8   0       50.49       73.23     12.34 o 
   1   9   0     1832.53     1650.53     25.11 o 
   2   9   0     1263.46     1408.69     22.89 o 
   3   9   0       62.32      102.23      6.44 o 
   4   9   0        7.77       28.75      5.14 o 
   5   9   0        6.29        3.93      5.31 o 
   6   9   0      331.58      364.95     24.24 o 
   7   9   0      133.09      164.11     13.35 o 
   8   9   0     1405.29     1410.21     41.27 o 
   0  10   0     6627.17     6326.02    118.33 o 
   1  10   0     3049.78     3175.63     44.46 o 
   2  10   0     6203.83     6116.44     82.32 o 
   3  10   0     1421.76     1435.97     24.71 o 
   4  10   0      772.26      787.76     16.32 o 
   5  10   0      229.03      250.32     11.25 o 
   6  10   0      517.19      486.64     19.40 o 
   7  10   0      337.24      327.82     17.79 o 
   8  10   0       70.74      123.64     14.54 o 
   1  11   0     1655.70     1549.92     30.65 o 
   2  11   0     1096.56     1218.24     27.59 o 
   3  11   0      774.29      732.05     15.78 o 
   4  11   0      100.77      101.25      9.39 o 
   5  11   0       15.12       16.17      5.67 o 
   6  11   0      229.70      223.10     14.24 o 
   7  11   0        8.04       15.19      8.09 o 
   8  11   0      875.53      914.22     41.08 o 
   0  12   0     9433.49     9906.15    183.19 o 
   1  12   0      633.10      610.09     16.37 o 
   2  12   0      430.82      405.35     10.93 o 
   3  12   0      241.06      273.07      9.68 o 
   4  12   0     1501.44     1375.41     25.68 o 
   5  12   0        3.00       10.31      8.04 o 
   6  12   0      120.53      123.16     13.56 o 
   7  12   0      784.04      708.19     26.60 o 
   8  12   0       89.82       95.99     20.54 o 
   1  13   0        0.03        3.52      4.15 o 
   2  13   0     3449.49     3694.43     52.79 o 
   3  13   0        2.62        4.30      4.46 o 
   4  13   0      358.77      387.68     12.83 o 
   5  13   0       96.29       89.40      9.86 o 
   6  13   0     2009.46     1878.64     45.35 o 
   7  13   0        7.56       15.93      9.02 o 
   8  13   0      129.98      101.23     16.81 o 
   0  14   0     1042.70     1005.26     25.76 o 
   1  14   0     1364.93     1395.97     23.34 o 
   2  14   0      495.49      495.94     12.58 o 
   3  14   0       61.40       61.15      6.22 o 
   4  14   0      491.78      473.29     16.67 o 
   5  14   0        6.00        2.58      6.86 o 
   6  14   0      114.01      120.51     12.99 o 
   7  14   0     1311.64     1270.34     37.24 o 
   8  14   0        0.08       29.78     18.10 o 
   1  15   0      849.12      786.74     16.09 o 
   2  15   0       22.33        3.90      4.73 o 
   3  15   0       59.06       48.93      6.13 o 
   4  15   0      335.63      319.86     12.02 o 
   5  15   0      186.67      188.39     12.90 o 
   6  15   0        8.47       18.80      8.97 o 
   7  15   0       81.42      113.52     14.03 o 
   8  15   0      682.46      646.69     35.50 o 
   0  16   0       25.27       15.04      6.87 o 
   1  16   0     1001.22      927.90     20.91 o 
   2  16   0     2684.04     2571.00     39.86 o 
   3  16   0        0.11        2.57      5.10 o 
   4  16   0        0.18        8.21      4.49 o 
   5  16   0      744.17      678.67     21.13 o 
   6  16   0        2.08       10.09      8.50 o 
   7  16   0      218.58      250.78     25.78 o 
   8  16   0       58.95       67.98     30.72 o 
   1  17   0     1029.65      968.55     18.88 o 
   2  17   0      761.04      774.55     17.16 o 
   3  17   0     1103.31     1128.80     24.16 o 
   4  17   0      284.03      320.67     14.98 o 
   5  17   0      146.09      150.80     12.24 o 
   6  17   0      315.43      329.88     29.45 o 
   7  17   0       13.01        2.25      8.51 o 
   8  17   0        0.59       16.43     22.56 o 
   0  18   0     9570.98    10241.68    192.32 o 
   1  18   0      720.66      725.58     16.19 o 
   2  18   0      184.87      191.47      9.22 o 
   3  18   0        8.52        9.41      5.75 o 
   4  18   0       49.17       59.17      9.33 o 
   5  18   0      708.96      615.68     28.54 o 
   6  18   0      490.42      446.87     23.05 o 
   7  18   0       78.15       75.06     12.12 o 
   8  18   0        0.78       22.06     12.14 o 
   1  19   0     1973.68     1938.24     32.06 o 
   2  19   0      600.48      625.77     19.76 o 
   3  19   0      189.38      209.27     10.27 o 
   4  19   0      525.32      502.06     18.64 o 
   5  19   0      222.26      275.79     18.19 o 
   6  19   0     1233.60     1193.59     35.24 o 
   7  19   0      111.63       98.99     14.93 o 
   8  19   0      422.09      454.01     79.15 o 
   0  20   0      851.23      785.70     24.51 o 
   1  20   0       67.22       88.29      8.05 o 
   2  20   0     1076.44     1073.38     24.41 o 
   3  20   0      556.17      490.75     14.38 o 
   4  20   0       31.32       31.63     11.36 o 
   5  20   0     1271.91     1161.43     29.34 o 
   6  20   0      120.97      126.67     14.12 o 
   7  20   0      489.08      509.10     31.00 o 
   8  20   0        0.40        6.39     13.55 o 
   1  21   0     1904.33     1757.69     31.13 o 
   2  21   0      193.63      160.82     11.10 o 
   3  21   0       71.84       77.98      9.91 o 
   4  21   0       90.26       88.67     10.39 o 
   5  21   0       45.85       45.21      8.71 o 
   6  21   0      558.59      525.87     30.31 o 
   7  21   0        5.65        6.05     17.10 o 
   8  21   0      309.41      363.32     40.35 o 
   0  22   0      366.23      312.87     16.55 o 
   1  22   0      544.57      595.82     15.95 o 
   2  22   0       37.60       50.73      7.43 o 
   3  22   0      198.46      189.69     12.72 o 
   4  22   0      405.04      403.33     19.56 o 
   5  22   0       11.10       -1.34      7.13 o 
   6  22   0        9.54        7.91     13.02 o 
   7  22   0       32.12       14.13     22.95 o 
   1  23   0       90.99      102.13      8.65 o 
   2  23   0       34.75       39.21      7.17 o 
   3  23   0        0.51       -7.23      7.23 o 
   4  23   0       27.44       32.32      8.84 o 
   5  23   0       65.35       65.03     10.68 o 
   6  23   0      124.18      157.77     22.17 o 
   7  23   0      466.37      528.48     32.95 o 
   0  24   0      246.71      233.04     15.97 o 
   1  24   0      130.70      111.60      9.01 o 
   2  24   0      218.67      185.37     10.69 o 
   3  24   0       50.83       33.88      8.59 o 
   4  24   0       63.25       63.42      9.91 o 
   5  24   0       62.50       60.35     12.82 o 
   6  24   0       65.02       75.86     16.18 o 
   7  24   0      127.22      140.77     18.66 o 
   1  25   0      484.91      490.93     15.61 o 
   2  25   0     1673.51     1513.25     32.42 o 
   3  25   0       63.18       91.13     10.63 o 
   4  25   0      413.20      438.91     34.79 o 
   5  25   0      536.11      465.10     28.23 o 
   6  25   0      636.53      651.86     33.80 o 
   7  25   0      247.13      277.88     33.09 o 
   0  26   0      211.96      241.04     21.07 o 
   1  26   0      245.80      271.00     15.83 o 
   2  26   0      616.98      607.48     22.04 o 
   3  26   0     1265.75     1211.43     64.73 o 
   4  26   0      106.76       98.30     12.53 o 
   5  26   0      349.30      430.39     27.77 o 
   6  26   0      328.36      351.07     33.13 o 
   7  26   0      388.32      370.90     30.87 o 
   1  27   0      489.31      501.64     16.25 o 
   2  27   0      821.74      793.67     23.08 o 
   3  27   0      328.05      326.14     18.67 o 
   4  27   0        0.06        1.69      8.46 o 
   5  27   0        3.38       16.52     10.98 o 
   6  27   0      348.27      367.55     26.85 o 
   7  27   0       50.59       68.65     14.65 o 
   0  28   0       74.35       67.32     11.89 o 
   1  28   0        4.85       37.58      7.70 o 
   2  28   0      235.44      247.52     16.78 o 
   3  28   0      219.88      215.57     16.24 o 
   4  28   0      150.05      150.38     14.72 o 
   5  28   0      104.06      113.38     16.65 o 
   6  28   0      192.37      186.52     21.21 o 
   7  28   0      230.62      273.21     25.06 o 
   1  29   0      877.40      817.30     20.68 o 
   2  29   0      283.28      292.30     15.54 o 
   3  29   0      120.51      116.87     12.84 o 
   4  29   0      259.14      295.16     19.32 o 
   5  29   0       37.95       18.04     14.67 o 
   6  29   0      596.27      625.42     35.87 o 
   0  30   0     2228.48     2015.07     62.38 o 
   1  30   0       57.84       91.61      9.95 o 
   2  30   0       23.53       46.50     13.45 o 
   3  30   0       86.24       89.60     13.64 o 
   4  30   0       60.35       64.24     11.01 o 
   5  30   0      667.59      691.07     34.88 o 
   6  30   0       42.26       35.68     13.59 o 
   1  31   0     1098.84     1034.82     26.79 o 
   2  31   0      895.44      834.60     34.14 o 
   3  31   0      832.17      876.33     43.99 o 
   4  31   0      758.09      721.16     57.64 o 
   5  31   0      325.33      321.89     26.90 o 
   6  31   0      323.56      330.13     27.41 o 
   0  32   0     2535.56     2435.33     60.62 o 
   1  32   0      754.89      745.16     26.54 o 
   2  32   0      459.47      517.07     23.34 o 
   3  32   0      664.94      618.03     25.80 o 
   4  32   0        0.22       13.26     10.50 o 
   5  32   0       26.00       34.97     13.04 o 
   6  32   0        8.37       25.95     13.58 o 
   1  33   0      572.92      581.64     23.77 o 
   2  33   0       56.40       68.33     11.34 o 
   3  33   0       38.11       32.55     10.50 o 
   4  33   0       24.68       43.89     19.90 o 
   5  33   0       67.63       62.01     15.23 o 
   6  33   0       66.09       78.81     17.03 o 
   0  34   0      374.71      410.25     23.03 o 
   1  34   0      238.53      220.97     16.55 o 
   2  34   0       96.51       86.98     12.39 o 
   3  34   0        3.57        3.66      9.03 o 
   4  34   0      238.49      236.77     18.56 o 
   5  34   0      416.83      455.47     37.94 o 
   1  35   0      359.47      350.85     28.71 o 
   2  35   0       76.69       76.42     11.72 o 
   3  35   0      115.88      121.16     14.35 o 
   4  35   0       73.07       69.15     11.88 o 
   5  35   0        9.00        8.90     12.59 o 
   0  36   0       55.14       42.89     22.67 o 
   1  36   0      166.66      195.68     16.02 o 
   2  36   0       38.67       46.64     13.06 o 
   3  36   0        0.06       18.19     13.39 o 
   4  36   0      309.81      338.76     23.38 o 
   5  36   0       32.29       37.11     14.22 o 
   1  37   0      388.58      402.21     42.54 o 
   2  37   0       18.90       20.58      9.11 o 
   3  37   0      216.22      221.53     17.96 o 
   4  37   0       78.44       96.83     18.14 o 
   5  37   0       19.13       37.73     13.90 o 
   0  38   0        0.25       15.37     20.14 o 
   1  38   0        7.21       10.61     13.89 o 
   2  38   0        5.23        5.98      8.64 o 
   3  38   0       16.76       28.80     10.20 o 
   4  38   0       27.04       29.00     12.83 o 
   1  39   0       72.83       85.41     18.27 o 
   2  39   0        0.05       10.31     10.40 o 
   3  39   0      197.94      189.50     17.42 o 
   4  39   0        0.03       15.15     12.84 o 
   0  40   0       49.51       45.02     21.15 o 
   1  40   0      183.76      242.29     27.61 o 
   2  40   0      155.93      159.65     18.20 o 
   3  40   0       93.04      117.66     13.68 o 
   4  40   0       70.20      105.44     24.48 o 
   1  41   0     1040.87      975.19     48.93 o 
   2  41   0        5.56       22.29     10.80 o 
   3  41   0      484.20      552.47     34.13 o 
   0  42   0        0.73       -2.13     17.36 o 
   1  42   0      110.37      148.68     21.58 o 
   2  42   0       60.30       60.48     18.42 o 
   3  42   0        5.35       29.87     11.91 o 
   1  43   0        3.83       42.85     14.03 o 
   2  43   0       92.62      102.45     18.66 o 
   0  44   0        1.34       23.58     20.00 o 
   1  44   0       24.54       49.47     14.46 o 
  -9   1   1        0.20       17.85     10.24 o 
  -8   1   1       14.97       23.29      9.16 o 
  -7   1   1       38.39       34.06      8.84 o 
  -6   1   1      115.93      107.88     12.74 o 
  -5   1   1      229.42      190.33      9.35 o 
  -4   1   1        0.57        2.42      4.13 o 
  -3   1   1      668.07      559.54     11.89 o 
  -2   1   1     2768.54     2871.39     42.61 o 
  -1   1   1        9.35       10.68      2.92 o 
   0   1   1      848.76      932.26     15.76 o 
   1   1   1     1814.77     1783.25     32.34 o 
   2   1   1      786.33      799.37     15.30 o 
   3   1   1      438.95      432.74     12.19 o 
   4   1   1      398.84      453.22     14.06 o 
   5   1   1        9.97       24.61      7.56 o 
   6   1   1      130.39      139.75     10.59 o 
   7   1   1      243.23      270.31     17.55 o 
   8   1   1        1.36       20.58     14.79 o 
  -9   2   1      377.37      393.27     22.75 o 
  -8   2   1      155.98      158.28     15.13 o 
  -7   2   1        9.94       -1.50      7.06 o 
  -6   2   1      473.72      427.93     13.75 o 
  -5   2   1      219.35      170.55      9.53 o 
  -4   2   1      208.35      211.89      9.01 o 
  -3   2   1     1500.12     1308.59     22.05 o 
  -2   2   1     4632.91     4388.23     58.81 o 
  -1   2   1       30.60      159.26      6.10 o 
   0   2   1      246.93      332.60      7.92 o 
   1   2   1     1149.08     1395.15     60.81 o 
   2   2   1     2145.65     2038.95     30.79 o 
   3   2   1        9.49        6.85      4.67 o 
   4   2   1       18.29       12.09      5.90 o 
   5   2   1     2368.28     2274.77     39.31 o 
   6   2   1      844.31      801.76     21.85 o 
   7   2   1       39.54       42.70      8.91 o 
   8   2   1       10.04       -0.25     19.24 o 
  -9   3   1        5.64       52.53     15.76 o 
  -8   3   1      141.42      153.03     14.87 o 
  -7   3   1       57.95       50.87      9.49 o 
  -6   3   1     2462.83     2210.39     38.97 o 
  -5   3   1      105.12      123.25      7.72 o 
  -4   3   1     3771.87     3884.87     55.09 o 
  -3   3   1     1367.33     1259.86     19.37 o 
  -2   3   1     2011.31     1824.42     27.06 o 
  -1   3   1    17655.94    18191.08    231.91 o 
   0   3   1      370.11      397.87     11.09 o 
   1   3   1    20911.93    22610.17    288.11 o 
   2   3   1     3776.93     4087.99     56.62 o 
   3   3   1     2169.05     2190.33     34.42 o 
   4   3   1      126.82      141.95      9.15 o 
   5   3   1       21.08       39.28      7.69 o 
   6   3   1        4.17       12.64      7.10 o 
   7   3   1      360.52      352.29     20.23 o 
   8   3   1      554.59      589.99     34.62 o 
  -9   4   1       40.35       39.61     11.96 o 
  -8   4   1        3.60        4.58      7.42 o 
  -7   4   1      301.04      318.14     17.17 o 
  -6   4   1      629.60      622.41     17.99 o 
  -5   4   1      396.96      372.89     15.01 o 
  -4   4   1        8.32        5.22      5.42 o 
  -3   4   1      186.77      146.39      5.90 o 
  -2   4   1      385.43      375.21      9.34 o 
  -1   4   1    18869.28    19302.37    245.90 o 
   0   4   1     4946.86     5462.26     88.11 o 
   1   4   1    10802.55    11541.44    148.99 o 
   2   4   1      373.39      464.92     11.08 o 
   3   4   1     1086.83     1131.56     23.48 o 
   4   4   1      102.71      104.39      8.08 o 
   5   4   1     1465.99     1314.14     29.51 o 
   6   4   1       62.05       60.77      7.93 o 
   7   4   1      935.97      939.89     30.04 o 
   8   4   1       88.03      106.30     18.18 o 
  -9   5   1       57.50       80.16     15.79 o 
  -8   5   1       24.78       25.45      7.90 o 
  -7   5   1       20.19       23.09      8.35 o 
  -6   5   1      454.94      468.68     16.21 o 
  -5   5   1     2664.48     2524.90     37.49 o 
  -4   5   1      306.86      315.44     12.00 o 
  -3   5   1     1081.83     1165.91     21.40 o 
  -2   5   1        5.06        1.31      3.43 o 
  -1   5   1     1758.46     1710.24     24.55 o 
   0   5   1      104.56      147.41      7.72 o 
   1   5   1     3316.41     3604.72     54.45 o 
   2   5   1       16.79       11.42      3.83 o 
   3   5   1      417.18      488.37     12.68 o 
   4   5   1     2771.61     2764.89     43.69 o 
   5   5   1      651.74      641.11     18.12 o 
   6   5   1       42.64       53.04      9.03 o 
   7   5   1        0.91       17.38      9.25 o 
   8   5   1        2.66       21.02     16.09 o 
  -9   6   1        5.90       14.22     16.54 o 
  -8   6   1       36.30       32.30     10.46 o 
  -7   6   1     1613.68     1500.09     39.32 o 
  -6   6   1       70.08       60.12      8.56 o 
  -5   6   1      635.88      537.60     13.85 o 
  -4   6   1     3347.11     3555.36     47.90 o 
  -3   6   1      631.64      624.15     13.20 o 
  -2   6   1       51.67       48.75      6.42 o 
  -1   6   1       37.78       13.01      3.50 o 
   0   6   1       54.12       54.14      4.08 o 
   1   6   1     3234.79     3225.10     55.56 o 
   2   6   1     4523.67     4859.39     66.49 o 
   3   6   1       32.93       32.10      5.15 o 
   4   6   1      466.95      463.88     14.02 o 
   5   6   1      255.00      284.35     13.02 o 
   6   6   1        6.42        2.26      8.63 o 
   7   6   1      442.57      437.57     20.58 o 
   8   6   1        5.66       19.60      9.91 o 
  -9   7   1       16.82       24.54     14.46 o 
  -8   7   1       95.40      120.05     19.49 o 
  -7   7   1      676.58      616.61     21.78 o 
  -6   7   1       67.15       62.44      8.51 o 
  -5   7   1        0.26        1.99      6.20 o 
  -4   7   1      527.86      453.23     11.65 o 
  -3   7   1       94.28       96.11      6.90 o 
  -2   7   1        1.16        4.50      3.81 o 
  -1   7   1     7973.22     8263.07    107.59 o 
   0   7   1    13255.61    14583.29    204.39 o 
   1   7   1     3423.33     3475.83     47.69 o 
   2   7   1     1827.28     1823.79     41.70 o 
   3   7   1     3002.15     2972.34     44.52 o 
   4   7   1      226.28      215.89     10.30 o 
   5   7   1     1732.47     1621.64     31.01 o 
   6   7   1     1231.52     1198.97     46.55 o 
   7   7   1      149.21      179.39     14.19 o 
   8   7   1        0.43       -9.06      9.06 o 
  -9   8   1       28.91       28.65     12.90 o 
  -8   8   1       37.94       66.94     12.15 o 
  -7   8   1      147.53      160.56     13.27 o 
  -6   8   1     1426.88     1329.82     27.76 o 
  -5   8   1     2228.12     2072.18     32.52 o 
  -4   8   1      596.61      552.40     13.79 o 
  -3   8   1     5737.42     5773.05     78.68 o 
  -2   8   1      708.12      685.68     14.51 o 
  -1   8   1     2206.90     2427.06     34.53 o 
   0   8   1     1416.00     1407.13     23.95 o 
   1   8   1     1592.48     1565.09     33.73 o 
   2   8   1      516.58      421.80      9.34 o 
   3   8   1       89.25      121.05      7.71 o 
   4   8   1      146.41      143.25      9.77 o 
   5   8   1        1.26       -7.44      7.44 o 
   6   8   1      456.10      445.21     17.30 o 
   7   8   1      249.74      258.49     22.66 o 
   8   8   1        5.50       17.38     16.08 o 
  -9   9   1       40.99       32.38     12.62 o 
  -8   9   1      392.74      416.58     28.20 o 
  -7   9   1       87.79       93.74     12.06 o 
  -6   9   1     1192.48     1093.05     24.64 o 
  -5   9   1      901.72      865.23     19.64 o 
  -4   9   1        0.08        7.18      4.63 o 
  -3   9   1     2681.82     2575.86     79.99 o 
  -2   9   1      412.99      484.59     16.69 o 
  -1   9   1     2448.09     2445.01     35.17 o 
   0   9   1    10394.75    10593.50    137.32 o 
   1   9   1      675.54      638.59     14.35 o 
   2   9   1     1854.89     1947.34     35.54 o 
   3   9   1      123.98      170.07      7.23 o 
   4   9   1      847.85      830.28     18.05 o 
   5   9   1      412.22      405.91     15.50 o 
   6   9   1      618.48      561.96     18.67 o 
   7   9   1       23.70       26.41     11.76 o 
   8   9   1      861.44      825.18     32.57 o 
  -9  10   1        0.69        2.80     10.85 o 
  -8  10   1       80.10       91.75     15.44 o 
  -7  10   1        0.09        8.37      9.79 o 
  -6  10   1      534.85      570.03     19.36 o 
  -5  10   1      102.94       87.43      8.11 o 
  -4  10   1       76.22       59.32      6.33 o 
  -3  10   1     3084.24     3114.81     45.69 o 
  -2  10   1     1154.35     1131.52     19.67 o 
  -1  10   1      114.88      132.07      6.28 o 
   0  10   1     4094.70     4130.51     56.28 o 
   1  10   1     3252.74     3203.85     50.14 o 
   2  10   1      859.56      813.15     28.10 o 
   3  10   1     1437.06     1533.76     24.09 o 
   4  10   1     1123.40     1116.96     20.78 o 
   5  10   1      233.27      210.84     12.00 o 
   6  10   1        3.60        2.51      6.00 o 
   7  10   1       30.10       32.35     11.00 o 
   8  10   1        0.90       15.40     10.64 o 
  -9  11   1       82.54      102.81     16.28 o 
  -8  11   1       10.43       23.16     11.57 o 
  -7  11   1       28.72       30.26      9.11 o 
  -6  11   1       95.23       93.17      9.94 o 
  -5  11   1      216.98      203.18     10.49 o 
  -4  11   1        0.26        2.01      4.96 o 
  -3  11   1      612.82      557.67     23.73 o 
  -2  11   1     2458.95     2811.28     41.08 o 
  -1  11   1       63.62       72.75      5.41 o 
   0  11   1      115.53      146.93      6.08 o 
   1  11   1      218.49      251.85     15.07 o 
   2  11   1       66.21       74.99      6.72 o 
   3  11   1     2950.31     2952.84     40.93 o 
   4  11   1        3.66        8.94      3.85 o 
   5  11   1       32.16       22.37      6.87 o 
   6  11   1       85.76       73.26      9.04 o 
   7  11   1        1.71       15.00      8.05 o 
   8  11   1       26.82        5.54     11.77 o 
  -9  12   1       58.51       85.07     15.29 o 
  -8  12   1      367.15      376.73     27.64 o 
  -7  12   1      196.83      216.42     16.84 o 
  -6  12   1       19.89       19.32      7.84 o 
  -5  12   1      444.36      433.15     14.15 o 
  -4  12   1      222.98      289.88     11.03 o 
  -3  12   1      118.07      167.41      8.20 o 
  -2  12   1       79.29       88.76      7.37 o 
  -1  12   1      745.61      635.67     14.31 o 
   0  12   1      718.90      560.19     12.01 o 
   1  12   1     2518.69     2441.81     49.58 o 
   2  12   1      585.87      521.63     14.51 o 
   3  12   1      748.31      708.76     15.70 o 
   4  12   1        4.70        6.65      5.52 o 
   5  12   1       29.02       26.57      7.04 o 
   6  12   1     1026.74      940.63     23.57 o 
   7  12   1      228.53      262.43     16.69 o 
   8  12   1        0.50        6.39     12.03 o 
  -9  13   1      134.46      151.10     18.50 o 
  -8  13   1      630.03      683.69     35.75 o 
  -7  13   1      240.22      260.44     18.27 o 
  -6  13   1     2946.84     2758.64     60.17 o 
  -5  13   1       92.40       96.62      8.48 o 
  -4  13   1       73.09       70.96      7.28 o 
  -3  13   1     2751.72     2888.88     43.67 o 
  -2  13   1       17.63       24.10      5.85 o 
  -1  13   1      546.64      482.58     11.67 o 
   0  13   1        5.26       19.22      4.20 o 
   1  13   1     2376.87     2233.68     36.50 o 
   2  13   1     1599.61     1535.02     29.34 o 
   3  13   1      546.50      569.34     13.62 o 
   4  13   1      588.59      596.36     18.90 o 
   5  13   1     1276.74     1211.39     29.49 o 
   6  13   1      130.35      142.83     12.20 o 
   7  13   1       45.81       56.06     11.34 o 
   8  13   1      148.83      127.91     19.19 o 
  -9  14   1        7.51      -11.16     11.16 o 
  -8  14   1        3.21       34.03     12.10 o 
  -7  14   1      185.50      232.06     17.49 o 
  -6  14   1      339.03      338.69     19.19 o 
  -5  14   1      802.38      733.10     18.53 o 
  -4  14   1       38.38       39.30      6.71 o 
  -3  14   1      736.42      751.65     16.78 o 
  -2  14   1     2614.90     2662.06     40.14 o 
  -1  14   1      322.95      340.69     10.08 o 
   0  14   1      146.01      135.60      6.61 o 
   1  14   1     3201.79     3149.43     45.51 o 
   2  14   1     2869.13     2947.43     49.43 o 
   3  14   1       20.90       28.05      6.47 o 
   4  14   1      383.54      411.69     17.85 o 
   5  14   1      365.86      326.53     16.25 o 
   6  14   1       10.28       22.70      8.49 o 
   7  14   1      307.45      341.19     46.17 o 
   8  14   1       16.77       12.44     18.04 o 
  -8  15   1      176.15      174.10     20.05 o 
  -7  15   1        2.14       -8.12      8.12 o 
  -6  15   1      308.26      251.65     17.80 o 
  -5  15   1       15.07        7.68      6.24 o 
  -4  15   1      167.51      164.65      9.64 o 
  -3  15   1       91.50       77.89      7.19 o 
  -2  15   1      172.55      199.16     13.12 o 
  -1  15   1     1164.47     1185.18     21.06 o 
   0  15   1      227.64      234.86      8.46 o 
   1  15   1      843.61      867.30     16.87 o 
   2  15   1      170.82      207.68     12.02 o 
   3  15   1        4.22       15.74      6.64 o 
   4  15   1      210.54      214.48     13.07 o 
   5  15   1      224.06      200.90     13.59 o 
   6  15   1      118.14      114.78     13.08 o 
   7  15   1       96.38      113.28     16.33 o 
   8  15   1       38.28       47.29     18.39 o 
  -8  16   1      185.57      188.06     20.02 o 
  -7  16   1      384.42      374.96     21.75 o 
  -6  16   1      595.00      617.25     24.42 o 
  -5  16   1     4031.36     3545.38    101.77 o 
  -4  16   1      722.06      736.91     18.14 o 
  -3  16   1      269.83      263.02     10.74 o 
  -2  16   1     1562.04     1497.17     26.01 o 
  -1  16   1     1175.10     1209.47     22.92 o 
   0  16   1      134.78      154.64      8.49 o 
   1  16   1        9.07       12.59      6.12 o 
   2  16   1      179.93      158.50      9.86 o 
   3  16   1      157.19      162.85     10.74 o 
   4  16   1      966.24      826.62     22.85 o 
   5  16   1        0.14       10.64      7.12 o 
   6  16   1      316.74      310.61     23.50 o 
   7  16   1      138.45      139.92     17.63 o 
   8  16   1      221.94      305.50     82.48 o 
  -8  17   1      239.53      256.15     23.40 o 
  -7  17   1      629.06      595.37     26.23 o 
  -6  17   1      749.10      753.28     33.68 o 
  -5  17   1       33.23       33.27      8.11 o 
  -4  17   1      209.33      232.20     11.27 o 
  -3  17   1       67.51       83.28      7.88 o 
  -2  17   1      794.24      762.03     26.26 o 
  -1  17   1     2367.74     2465.39     38.04 o 
   0  17   1        1.57       14.51      4.73 o 
   1  17   1     2385.13     2380.40     36.86 o 
   2  17   1      712.78      682.96     18.54 o 
   3  17   1     1678.41     1660.68     46.07 o 
   4  17   1      165.15      151.53     11.87 o 
   5  17   1      675.49      684.65     21.48 o 
   6  17   1      415.62      457.88     28.75 o 
   7  17   1       74.60       81.66     15.25 o 
  -8  18   1      258.60      291.85     24.94 o 
  -7  18   1      719.49      726.56     30.80 o 
  -6  18   1        0.20        4.35      8.47 o 
  -5  18   1       87.84       97.78     12.27 o 
  -4  18   1       99.00      101.55      9.01 o 
  -3  18   1      685.48      626.34     16.31 o 
  -2  18   1       24.38       20.46      5.78 o 
  -1  18   1       67.47       63.02      6.45 o 
   0  18   1     4022.38     3901.38     56.36 o 
   1  18   1       36.74       44.27      5.67 o 
   2  18   1      177.86      153.89     13.35 o 
   3  18   1       34.76       43.87      8.23 o 
   4  18   1       42.55       41.67      8.50 o 
   5  18   1       61.85       50.97      8.85 o 
   6  18   1      153.14      172.12     18.64 o 
   7  18   1      179.44      211.67     21.24 o 
  -8  19   1      205.90      240.00     22.63 o 
  -7  19   1       99.54      113.50     13.75 o 
  -6  19   1       17.21       26.15      9.96 o 
  -5  19   1        4.95       10.27      8.61 o 
  -4  19   1        2.29        5.90      6.47 o 
  -3  19   1     1467.01     1493.26     27.79 o 
  -2  19   1      424.89      449.40     13.61 o 
  -1  19   1     1306.69     1239.65     23.19 o 
   0  19   1     1305.80     1323.84     24.04 o 
   1  19   1       66.32       70.13      6.26 o 
   2  19   1       36.44       34.85      7.76 o 
   3  19   1     1538.40     1433.33     36.48 o 
   4  19   1       34.08       56.57      9.23 o 
   5  19   1       15.43        9.95     10.10 o 
   6  19   1       59.72       56.80     14.11 o 
   7  19   1       62.43       68.29     31.61 o 
  -8  20   1       18.43       44.83     13.45 o 
  -7  20   1      103.13      108.04     14.09 o 
  -6  20   1        8.54        5.26      8.76 o 
  -5  20   1       94.78      111.01     13.17 o 
  -4  20   1       27.76       36.80      7.54 o 
  -3  20   1      741.81      727.00     21.36 o 
  -2  20   1      651.39      648.60     16.53 o 
  -1  20   1      137.74      150.59     12.38 o 
   0  20   1      300.51      346.51     11.48 o 
   1  20   1     1007.87      973.29     19.78 o 
   2  20   1      942.15      900.47     49.64 o 
   3  20   1      812.45      757.23     21.93 o 
   4  20   1      423.66      318.15     19.09 o 
   5  20   1       42.49       52.25     10.67 o 
   6  20   1      444.97      462.39     30.39 o 
   7  20   1        1.52       31.16     12.66 o 
  -8  21   1        3.70       -4.41     11.11 o 
  -7  21   1        0.32        8.42      9.79 o 
  -6  21   1      131.36      159.06     15.59 o 
  -5  21   1        6.72        7.98      8.68 o 
  -4  21   1       27.33       21.97      7.05 o 
  -3  21   1      218.11      232.17     12.21 o 
  -2  21   1      879.86      932.65     20.58 o 
  -1  21   1      396.57      453.80     16.01 o 
   0  21   1        0.36       11.79      5.33 o 
   1  21   1       53.83       69.04      6.79 o 
   2  21   1      811.38      720.79     30.61 o 
   3  21   1     1485.48     1375.62     49.39 o 
   4  21   1       99.33      109.76     12.73 o 
   5  21   1       59.46       70.53     10.96 o 
   6  21   1       39.47       81.69     21.05 o 
   7  21   1        6.46        9.95     10.85 o 
  -8  22   1       50.18       42.79     14.24 o 
  -7  22   1      321.52      350.57     22.80 o 
  -6  22   1      648.58      653.21     26.64 o 
  -5  22   1       68.92      107.14     18.36 o 
  -4  22   1       40.43       36.71      9.56 o 
  -3  22   1     1052.38      971.89     27.96 o 
  -2  22   1       13.56       23.75      6.81 o 
  -1  22   1      268.88      330.59     12.75 o 
   0  22   1      360.76      331.81     12.01 o 
   1  22   1      569.70      576.00     19.97 o 
   2  22   1     3401.84     3243.31     56.77 o 
   3  22   1      382.14      381.07     30.11 o 
   4  22   1     1229.12     1145.72     36.49 o 
   5  22   1       71.69       80.93     11.93 o 
   6  22   1      114.37      135.35     17.67 o 
   7  22   1      252.29      327.19     26.99 o 
  -8  23   1      185.93      188.82     25.92 o 
  -7  23   1      185.00      191.61     19.99 o 
  -6  23   1      236.89      222.84     18.19 o 
  -5  23   1     2118.08     1897.70     46.10 o 
  -4  23   1     1086.95     1070.49     27.38 o 
  -3  23   1       51.49       68.53      8.67 o 
  -2  23   1     1675.18     1674.82     39.07 o 
  -1  23   1     1629.46     1568.57     28.81 o 
   0  23   1       61.53       91.70      8.01 o 
   1  23   1     2639.18     2492.40     40.43 o 
   2  23   1      112.78      124.46     15.73 o 
   3  23   1      104.37      118.92     13.19 o 
   4  23   1      836.87      743.08     26.40 o 
   5  23   1       39.79       38.18      9.79 o 
   6  23   1      331.48      328.32     26.25 o 
   7  23   1       72.88      106.27     23.12 o 
  -8  24   1      160.84      183.59     35.94 o 
  -7  24   1      728.62      720.34     52.07 o 
  -6  24   1      247.73      244.63     19.07 o 
  -5  24   1       35.49       17.95      9.10 o 
  -4  24   1     2846.83     2583.54     85.38 o 
  -3  24   1      194.09      194.42     11.65 o 
  -2  24   1      976.12      914.05     21.36 o 
  -1  24   1      507.85      521.76     15.46 o 
   0  24   1      923.91      816.59     19.20 o 
   1  24   1       18.54       27.65      5.88 o 
   2  24   1     4643.62     4259.75    127.30 o 
   3  24   1      574.86      549.85     27.27 o 
   4  24   1       75.73       66.36     12.12 o 
   5  24   1       86.06       75.98     11.51 o 
   6  24   1      704.48      754.31     35.06 o 
   7  24   1      160.86      217.43     22.07 o 
  -7  25   1        1.38        1.56     10.81 o 
  -6  25   1      101.30      140.24     19.75 o 
  -5  25   1        6.56       12.12      8.89 o 
  -4  25   1      211.95      211.76     14.10 o 
  -3  25   1      210.61      193.26     13.73 o 
  -2  25   1       84.81      109.51     11.46 o 
  -1  25   1        1.08       22.94      7.64 o 
   0  25   1       16.51       29.73      6.71 o 
   1  25   1      284.94      294.19     17.74 o 
   2  25   1       26.16       20.84     12.92 o 
   3  25   1      212.88      196.88     18.98 o 
   4  25   1        3.85        8.91      8.39 o 
   5  25   1        5.32       24.36      9.22 o 
   6  25   1       16.19       10.17     11.76 o 
   7  25   1      146.23      151.41     19.13 o 
  -7  26   1       19.82        9.37     11.35 o 
  -6  26   1        7.90       14.36     11.35 o 
  -5  26   1      106.78      119.10     13.49 o 
  -4  26   1      365.11      350.82     17.17 o 
  -3  26   1      722.14      693.04     21.49 o 
  -2  26   1      139.08      132.80     10.26 o 
  -1  26   1     1143.42     1025.10     22.87 o 
   0  26   1      254.77      267.32     12.30 o 
   1  26   1      447.60      471.80     18.64 o 
   2  26   1       95.81       95.39     12.43 o 
   3  26   1      210.93      205.18     17.23 o 
   4  26   1      440.12      433.29     23.23 o 
   5  26   1      509.03      512.17     24.85 o 
   6  26   1      405.09      442.71     31.07 o 
  -7  27   1       13.17       31.04     17.14 o 
  -6  27   1       57.82       61.77     14.44 o 
  -5  27   1      692.75      672.39     25.94 o 
  -4  27   1     1610.60     1593.88     36.02 o 
  -3  27   1       48.18       52.53      9.45 o 
  -2  27   1      866.11      816.42     20.71 o 
  -1  27   1      508.84      496.45     16.27 o 
   0  27   1      102.66      133.52     13.25 o 
   1  27   1     1907.26     1661.15     40.77 o 
   2  27   1       36.41       43.99     10.59 o 
   3  27   1      658.33      608.59     24.94 o 
   4  27   1      882.70      787.49     65.94 o 
   5  27   1        9.47        6.21     11.59 o 
   6  27   1      141.46      164.81     20.58 o 
  -7  28   1      259.64      254.85     24.00 o 
  -6  28   1      109.39      129.64     16.94 o 
  -5  28   1       11.83       29.23     11.49 o 
  -4  28   1      375.79      388.01     18.59 o 
  -3  28   1     1085.08     1089.19     28.05 o 
  -2  28   1      537.67      538.40     17.31 o 
  -1  28   1       54.57       74.41      8.92 o 
   0  28   1     1279.29     1170.30     34.68 o 
   1  28   1      321.15      350.68     19.36 o 
   2  28   1      603.37      610.59     24.32 o 
   3  28   1      411.95      446.41     23.11 o 
   4  28   1      366.23      341.18     33.92 o 
   5  28   1        7.33       11.49     17.11 o 
   6  28   1       88.37       93.60     24.18 o 
  -7  29   1        5.00       -0.05     12.33 o 
  -6  29   1       49.90       49.50     13.67 o 
  -5  29   1        2.77       13.76     11.49 o 
  -4  29   1      116.59      105.96     16.20 o 
  -3  29   1       97.85      126.72     18.95 o 
  -2  29   1      520.45      510.85     17.31 o 
  -1  29   1       48.89       59.50     10.09 o 
   0  29   1       66.80       97.33     10.32 o 
   1  29   1       27.63       52.09     10.30 o 
   2  29   1      538.61      498.13     28.68 o 
   3  29   1      640.80      666.96     29.78 o 
   4  29   1      262.59      224.20     18.25 o 
   5  29   1      107.94      135.80     22.70 o 
   6  29   1      105.71      120.89     24.26 o 
  -7  30   1       49.00       76.36     15.72 o 
  -6  30   1        0.23       10.73     12.39 o 
  -5  30   1      100.60      133.40     22.07 o 
  -4  30   1      153.23      152.31     14.27 o 
  -3  30   1      280.75      236.87     14.78 o 
  -2  30   1       19.66       40.73      8.41 o 
  -1  30   1       65.07       79.54      8.78 o 
   0  30   1      439.04      457.72     21.46 o 
   1  30   1      213.36      191.12     15.65 o 
   2  30   1        1.92        2.94      8.92 o 
   3  30   1       53.99       60.71     11.51 o 
   4  30   1       29.65       55.05     11.48 o 
   5  30   1       69.34       78.10     15.98 o 
   6  30   1      231.39      237.75     23.26 o 
  -6  31   1       16.87       11.57     14.02 o 
  -5  31   1        4.92       44.15     15.61 o 
  -4  31   1       91.14      122.58     16.46 o 
  -3  31   1       16.54       19.99      7.81 o 
  -2  31   1      465.13      453.17     18.83 o 
  -1  31   1       68.62       80.50      8.81 o 
   0  31   1      176.13      188.69     15.45 o 
   1  31   1      174.62      171.48     15.11 o 
   2  31   1       16.11       14.59      8.55 o 
   3  31   1      692.07      665.35     28.15 o 
   4  31   1      154.61      172.48     16.78 o 
   5  31   1      141.65      150.62     19.40 o 
   6  31   1        0.11        7.84     12.17 o 
  -6  32   1        5.01       31.04     18.74 o 
  -5  32   1      309.44      343.70     25.74 o 
  -4  32   1      188.75      182.29     15.40 o 
  -3  32   1       18.82       19.63      7.84 o 
  -2  32   1       10.43       18.30      7.63 o 
  -1  32   1      128.82      123.24     13.19 o 
   0  32   1      557.42      529.57     22.75 o 
   1  32   1       25.67       42.08     10.15 o 
   2  32   1       10.70        5.28      8.53 o 
   3  32   1      592.02      585.46     27.45 o 
   4  32   1       17.25       20.73     17.24 o 
   5  32   1       69.22       70.04     15.07 o 
  -6  33   1      360.00      383.22     31.65 o 
  -5  33   1      165.41      160.22     19.17 o 
  -4  33   1      197.41      230.85     17.17 o 
  -3  33   1      127.81      140.90     16.10 o 
  -2  33   1      350.23      347.28     17.42 o 
  -1  33   1      352.83      350.61     23.76 o 
   0  33   1       41.37      109.53     11.84 o 
   1  33   1      612.64      552.90     28.02 o 
   2  33   1       17.95       23.89      9.68 o 
   3  33   1      392.65      341.76     21.92 o 
   4  33   1      336.51      348.03     35.58 o 
   5  33   1        2.91        7.25     11.81 o 
  -6  34   1      265.06      325.60     27.35 o 
  -5  34   1      268.73      305.44     25.42 o 
  -4  34   1      175.20      186.51     15.75 o 
  -3  34   1       65.36       51.78     12.07 o 
  -2  34   1      279.60      303.72     19.19 o 
  -1  34   1      533.29      484.03     19.53 o 
   0  34   1     1956.51     1896.13     47.55 o 
   1  34   1       53.24       47.51     10.24 o 
   2  34   1      339.41      347.68     21.39 o 
   3  34   1       18.18       41.69     10.90 o 
   4  34   1      526.31      586.50     29.41 o 
   5  34   1        5.15        8.45     11.61 o 
  -6  35   1      153.53      182.32     25.88 o 
  -5  35   1        9.67       16.44     11.91 o 
  -4  35   1       73.32       65.45     16.62 o 
  -3  35   1      122.60      132.95     13.71 o 
  -2  35   1       75.78       91.22     14.08 o 
  -1  35   1      225.46      225.43     23.85 o 
   0  35   1       57.29       99.47     11.77 o 
   1  35   1       57.10       78.52     11.82 o 
   2  35   1       81.68       90.68     12.80 o 
   3  35   1      238.58      242.66     24.22 o 
   4  35   1       29.04       28.84     10.35 o 
   5  35   1      239.70      236.82     23.72 o 
  -5  36   1       29.73       43.11     13.27 o 
  -4  36   1       22.07       13.54     31.64 o 
  -3  36   1      137.95      127.12     13.50 o 
  -2  36   1       64.43       46.93     15.75 o 
  -1  36   1      131.79      124.34     15.61 o 
   0  36   1      169.10      204.11     19.69 o 
   1  36   1      114.44      126.88     14.66 o 
   2  36   1       70.42       62.27     11.55 o 
   3  36   1       95.19       93.38     13.45 o 
   4  36   1      854.72      825.01     33.38 o 
  -5  37   1       51.43       53.02     14.51 o 
  -4  37   1      215.65      208.89     21.02 o 
  -3  37   1        9.50       27.88     10.83 o 
  -2  37   1      324.26      331.78     24.50 o 
  -1  37   1      105.33      116.57     21.28 o 
   0  37   1      350.46      369.48     21.59 o 
   1  37   1        0.93        6.78     12.22 o 
   2  37   1       77.06       95.28     13.04 o 
   3  37   1        0.07       13.05      9.91 o 
   4  37   1       19.37       54.33     11.92 o 
  -5  38   1      577.80      510.55     48.25 o 
  -4  38   1       36.23       42.54     30.65 o 
  -3  38   1        0.11        9.90      9.98 o 
  -2  38   1        4.88       -1.19     15.99 o 
  -1  38   1      209.04      213.13     25.65 o 
   0  38   1      886.67      822.35     35.41 o 
   1  38   1       40.19       38.83     13.50 o 
   2  38   1      275.58      278.15     22.07 o 
   3  38   1      398.90      410.33     25.10 o 
   4  38   1      405.49      452.11     27.06 o 
  -4  39   1        2.00       -1.71     14.62 o 
  -3  39   1       53.22       66.38     13.07 o 
  -2  39   1        1.58       27.56     13.99 o 
  -1  39   1      220.29      244.06     33.83 o 
   0  39   1       13.95       79.29     17.78 o 
   1  39   1       72.02       90.40     12.39 o 
   2  39   1       12.44       24.47      9.91 o 
   3  39   1       32.20       44.20     11.75 o 
  -4  40   1       11.19       17.40     27.30 o 
  -3  40   1        3.05       -2.55     18.93 o 
  -2  40   1      186.26      212.12     51.55 o 
  -1  40   1       69.35       93.41     18.52 o 
   0  40   1      363.19      395.85     63.95 o 
   1  40   1        1.59       23.90      9.71 o 
   2  40   1        7.03       22.02      9.98 o 
   3  40   1        0.05       18.99     13.15 o 
  -3  41   1       52.01       79.80     34.01 o 
  -2  41   1        6.12       23.29     19.47 o 
  -1  41   1      458.67      481.47     38.77 o 
   0  41   1       91.63      137.82     21.76 o 
   1  41   1       73.45       71.83     13.46 o 
   2  41   1       17.22       25.69     10.25 o 
   3  41   1        5.41        1.53      9.88 o 
  -3  42   1      170.79      197.15     25.51 o 
  -2  42   1      107.95      118.79     19.14 o 
  -1  42   1      287.87      240.23     27.75 o 
   0  42   1      113.01      117.90     20.79 o 
   1  42   1       93.27       98.88     14.39 o 
   2  42   1        2.62        0.12     14.91 o 
  -2  43   1      132.25      161.32     21.89 o 
  -1  43   1      183.61      202.48     24.39 o 
   0  43   1       72.35       99.69     17.92 o 
   1  43   1      306.12      370.08     38.58 o 
  -1  44   1       63.16       62.44     18.77 o 
   0  44   1      257.00      220.80     25.96 o 
  -9   0   2        0.75       25.20     11.23 o 
  -8   0   2      471.93      486.59     29.28 o 
  -7   0   2      879.88      898.30     33.60 o 
  -6   0   2     2430.75     2341.64     58.69 o 
  -5   0   2     1079.50     1027.52     24.98 o 
  -4   0   2     1837.04     1566.27     31.45 o 
  -3   0   2     1629.46     1462.60     34.95 o 
  -2   0   2     2488.55     2600.12     52.06 o 
  -1   0   2    17227.54    19567.88    353.76 o 
   0   0   2    20150.94    25537.12    558.76 o 
   1   0   2     1304.03     1253.29     34.30 o 
   2   0   2        2.06        1.66      7.94 o 
   3   0   2       22.80        6.83      7.62 o 
   4   0   2      684.40      664.50     25.32 o 
   5   0   2       32.16       36.57     10.96 o 
   6   0   2     3261.41     3044.66     92.34 o 
   7   0   2      581.11      577.50     37.52 o 
   8   0   2      639.31      694.33     61.94 o 
  -9   1   2       31.06       53.80      9.35 o 
  -8   1   2      565.43      604.10     22.01 o 
  -7   1   2      405.79      450.40     18.46 o 
  -6   1   2      699.35      644.28     27.01 o 
  -5   1   2      595.29      517.12     11.68 o 
  -4   1   2       14.68        6.24      3.93 o 
  -3   1   2    13474.63    14020.29    166.97 o 
  -2   1   2       29.39       12.50      3.60 o 
  -1   1   2     3837.50     4432.02     93.90 o 
   0   1   2     4006.26     4688.67     76.95 o 
   1   1   2        1.14       -3.83      3.83 o 
   2   1   2      638.44      686.39     19.29 o 
   3   1   2     1982.66     1985.69     48.65 o 
   4   1   2        6.32        7.20      6.34 o 
   5   1   2      163.07      173.36     12.40 o 
   6   1   2      158.92      165.30     12.57 o 
   7   1   2      188.50      213.48     17.39 o 
   8   1   2      711.43      739.54     41.48 o 
  -9   2   2      288.60      335.91     18.51 o 
  -8   2   2       47.51       78.39     12.56 o 
  -7   2   2      823.55      804.50     22.38 o 
  -6   2   2      172.81      185.09     12.45 o 
  -5   2   2     1168.64     1048.83     21.10 o 
  -4   2   2      392.68      426.20     11.10 o 
  -3   2   2        8.00       10.55      4.38 o 
  -2   2   2        0.01        6.13      3.43 o 
  -1   2   2     1279.71     1619.99     24.43 o 
   0   2   2     9378.92    11566.12    149.61 o 
   1   2   2      777.08      799.23     16.13 o 
   2   2   2       71.58       49.14      6.43 o 
   3   2   2      128.72      142.28      8.45 o 
   4   2   2      574.83      546.33     16.21 o 
   5   2   2      162.74      189.39     11.65 o 
   6   2   2        2.85       12.71      7.87 o 
   7   2   2        9.90       22.78      9.29 o 
   8   2   2       14.92       23.16     17.77 o 
  -9   3   2        2.75       14.42      7.88 o 
  -8   3   2      210.63      218.57     22.31 o 
  -7   3   2      161.55      159.27     12.18 o 
  -6   3   2      199.41      205.53     15.51 o 
  -5   3   2        0.43        1.56      4.05 o 
  -4   3   2        9.76        9.33      4.45 o 
  -3   3   2     1440.53     1431.86     23.71 o 
  -2   3   2      106.75      103.32      4.61 o 
  -1   3   2     5783.40     6307.60     83.18 o 
   0   3   2    29836.81    35565.82    452.09 o 
   1   3   2      149.09      155.31      6.53 o 
   2   3   2        5.13        5.87      5.15 o 
   3   3   2      298.32      296.86     11.92 o 
   4   3   2      393.99      396.08     16.97 o 
   5   3   2      517.84      499.40     16.71 o 
   6   3   2      186.46      202.86     13.73 o 
   7   3   2      155.97      155.57     14.72 o 
   8   3   2        0.74       19.20     19.89 o 
  -9   4   2       90.69      105.32     11.21 o 
  -8   4   2        1.49       21.92      7.78 o 
  -7   4   2      640.87      566.29     23.85 o 
  -6   4   2     2266.21     1965.46     35.32 o 
  -5   4   2      922.25      877.83     19.75 o 
  -4   4   2      269.77      252.17     10.28 o 
  -3   4   2       23.47       10.26      4.74 o 
  -2   4   2      286.15      347.00     11.72 o 
  -1   4   2    10060.01    11570.45    164.11 o 
   0   4   2      682.66      714.41     23.60 o 
   1   4   2      764.23      788.55     15.04 o 
   2   4   2     6704.48     7231.95     97.69 o 
   3   4   2      270.64      287.95     11.72 o 
   4   4   2       38.68       48.91      7.65 o 
   5   4   2       27.69       35.42      8.84 o 
   6   4   2      565.30      580.07     31.55 o 
   7   4   2        8.99       14.19     17.29 o 
   8   4   2        0.04       21.40     16.86 o 
  -9   5   2      392.50      403.68     22.13 o 
  -8   5   2      491.49      483.51     20.53 o 
  -7   5   2       48.58       74.60     10.03 o 
  -6   5   2     1330.57     1222.21     35.99 o 
  -5   5   2      561.11      473.56     14.31 o 
  -4   5   2       25.12       76.91      7.24 o 
  -3   5   2       20.05       22.34      5.26 o 
  -2   5   2     4568.51     4341.73     54.37 o 
  -1   5   2     4124.00     4847.10     65.06 o 
   0   5   2    18858.38    22641.40    289.31 o 
   1   5   2     1787.94     1726.44     26.79 o 
   2   5   2      186.82      177.12     12.00 o 
   3   5   2      121.83      160.74     10.42 o 
   4   5   2      150.11      129.90      9.26 o 
   5   5   2      258.25      268.07     15.33 o 
   6   5   2       27.79       20.11      8.26 o 
   7   5   2       31.69       65.74     10.36 o 
   8   5   2      468.71      509.06     49.45 o 
  -9   6   2        0.94       21.15     17.68 o 
  -8   6   2      435.92      394.67     25.65 o 
  -7   6   2     1754.74     1601.72     36.58 o 
  -6   6   2      936.62      844.03     20.74 o 
  -5   6   2     1037.42      877.08     21.71 o 
  -4   6   2      332.29      340.16     19.49 o 
  -3   6   2     3490.43     3333.84     52.82 o 
  -2   6   2       90.90       95.21      5.34 o 
  -1   6   2    13267.64    13889.88    179.04 o 
   0   6   2    24649.40    28537.45    397.37 o 
   1   6   2     1016.24      903.60     20.69 o 
   2   6   2      470.41      513.56     13.66 o 
   3   6   2      108.29       90.96      7.23 o 
   4   6   2      182.75      157.78      9.91 o 
   5   6   2      337.27      316.37     16.22 o 
   6   6   2        6.30       24.90      7.61 o 
   7   6   2      420.57      445.50     27.38 o 
   8   6   2       96.12       68.56     24.73 o 
  -9   7   2        9.00       26.03     11.36 o 
  -8   7   2      187.73      198.16     17.00 o 
  -7   7   2       15.34       10.96     10.92 o 
  -6   7   2     1728.37     1609.33     34.06 o 
  -5   7   2      120.03      144.45     10.14 o 
  -4   7   2       46.21       75.09      7.48 o 
  -3   7   2      388.04      430.14     10.27 o 
  -2   7   2      386.30      427.29     10.61 o 
  -1   7   2      709.95      712.74     12.22 o 
   0   7   2     3502.55     3985.55     60.30 o 
   1   7   2     2621.37     3041.07     49.39 o 
   2   7   2     2234.11     2393.89     40.06 o 
   3   7   2       38.93       36.77      5.79 o 
   4   7   2        9.11        5.16      4.58 o 
   5   7   2       45.34       71.50      9.82 o 
   6   7   2      275.30      324.81     17.29 o 
   7   7   2      682.98      725.98     30.38 o 
  -9   8   2       11.33       22.04     11.50 o 
  -8   8   2        0.01       18.75     10.37 o 
  -7   8   2      104.27      120.81     13.21 o 
  -6   8   2      965.53      839.06     23.05 o 
  -5   8   2       72.18       80.65      9.04 o 
  -4   8   2       12.09        5.31      3.47 o 
  -3   8   2       61.41       65.96      5.17 o 
  -2   8   2      117.20      145.00      6.44 o 
  -1   8   2      180.64      208.35      6.22 o 
   0   8   2    12810.99    14593.94    206.18 o 
   1   8   2      113.33      146.06     15.14 o 
   2   8   2      214.05      244.34      9.70 o 
   3   8   2       28.93       36.87      5.51 o 
   4   8   2       22.27       27.22      8.34 o 
   5   8   2     1014.41      965.68     26.13 o 
   6   8   2      353.31      357.46     20.53 o 
   7   8   2      296.63      343.25     19.27 o 
  -9   9   2      622.85      693.32     46.02 o 
  -8   9   2      199.42      218.57     17.31 o 
  -7   9   2      282.84      256.73     17.77 o 
  -6   9   2      173.93      152.72     12.06 o 
  -5   9   2     1405.04     1253.04     32.61 o 
  -4   9   2      173.61      179.05      9.72 o 
  -3   9   2       71.51      110.57      7.59 o 
  -2   9   2      332.39      278.55     16.04 o 
  -1   9   2        0.27        6.50      4.62 o 
   0   9   2     7601.87     8064.05    116.72 o 
   1   9   2     2878.72     2824.15     45.22 o 
   2   9   2      200.37      238.77     11.74 o 
   3   9   2       14.33       40.69      7.55 o 
   4   9   2       17.03       12.03      7.88 o 
   5   9   2      210.87      237.76     16.91 o 
   6   9   2       55.28       58.57      8.72 o 
   7   9   2      280.84      296.32     23.33 o 
  -9  10   2       54.15       90.81     20.11 o 
  -8  10   2      767.26      741.74     26.74 o 
  -7  10   2      354.47      370.62     20.68 o 
  -6  10   2     1719.16     1618.40     34.74 o 
  -5  10   2     1190.61     1101.70     25.82 o 
  -4  10   2      738.03      742.96     19.82 o 
  -3  10   2      403.16      363.45     10.52 o 
  -2  10   2      590.54      504.53     12.09 o 
  -1  10   2     1862.65     1768.09     27.41 o 
   0  10   2     1388.74     1375.98     30.60 o 
   1  10   2     2091.59     2055.38     40.97 o 
   2  10   2     1842.30     1922.49     36.51 o 
   3  10   2     1572.79     1670.99     38.53 o 
   4  10   2      813.19      777.73     25.74 o 
   5  10   2      119.85      136.91     10.69 o 
   6  10   2      968.95      968.76     24.82 o 
   7  10   2        2.09       17.15     10.35 o 
  -9  11   2      411.54      450.34     31.02 o 
  -8  11   2      513.26      539.63     31.35 o 
  -7  11   2      351.94      373.66     20.62 o 
  -6  11   2      204.42      173.25     12.67 o 
  -5  11   2        0.43        7.80      7.11 o 
  -4  11   2     2403.06     2324.12     36.91 o 
  -3  11   2       86.03       69.09      6.04 o 
  -2  11   2      159.75      166.97     10.22 o 
  -1  11   2     5477.00     6094.63     82.16 o 
   0  11   2        2.10        5.35      4.30 o 
   1  11   2     4420.83     4728.68     82.54 o 
   2  11   2      191.99      187.65      8.39 o 
   3  11   2      443.07      397.81     14.39 o 
   4  11   2      639.03      607.39     17.41 o 
   5  11   2      289.22      331.95     15.00 o 
   6  11   2       74.62       74.36      8.83 o 
   7  11   2      137.89      162.97     30.31 o 
  -9  12   2      332.47      338.75     27.75 o 
  -8  12   2       26.02       24.79     10.82 o 
  -7  12   2      314.45      298.20     18.85 o 
  -6  12   2      128.66      106.19     16.16 o 
  -5  12   2      891.72      802.65     23.77 o 
  -4  12   2      522.90      537.76     15.94 o 
  -3  12   2      325.16      382.72     11.29 o 
  -2  12   2     1983.62     2004.66     31.51 o 
  -1  12   2      305.65      323.62      9.56 o 
   0  12   2      527.17      585.76     14.42 o 
   1  12   2      123.51      122.97     13.32 o 
   2  12   2      100.84       97.41      7.95 o 
   3  12   2      173.38      185.79      9.83 o 
   4  12   2      572.74      527.34     16.52 o 
   5  12   2      140.50      112.57      9.66 o 
   6  12   2      138.44      145.64     14.26 o 
   7  12   2      637.42      655.84     34.52 o 
  -9  13   2      256.89      273.85     24.65 o 
  -8  13   2        3.91       21.65     11.18 o 
  -7  13   2      363.04      408.51     34.54 o 
  -6  13   2      256.88      269.21     14.99 o 
  -5  13   2       98.02       96.66     10.13 o 
  -4  13   2       35.66       50.75      6.47 o 
  -3  13   2       59.21       68.92      6.45 o 
  -2  13   2     3024.57     3292.65     49.47 o 
  -1  13   2     2903.75     3163.66     45.80 o 
   0  13   2     1694.34     1856.08     32.55 o 
   1  13   2       88.69      113.35     10.23 o 
   2  13   2      485.18      458.58     14.48 o 
   3  13   2       14.95       25.13      5.77 o 
   4  13   2      137.68      157.30     12.48 o 
   5  13   2      387.83      440.79     17.15 o 
   6  13   2       64.62       74.53     11.44 o 
   7  13   2        6.43       32.19     11.34 o 
  -9  14   2      120.71      162.60     20.15 o 
  -8  14   2      339.86      383.92     27.33 o 
  -7  14   2     1249.91     1060.56     31.82 o 
  -6  14   2      519.57      518.96     19.31 o 
  -5  14   2      359.28      339.92     15.37 o 
  -4  14   2      374.57      349.91     12.17 o 
  -3  14   2      161.46      131.52      8.02 o 
  -2  14   2      539.19      582.74     14.39 o 
  -1  14   2     1439.70     1613.15     26.45 o 
   0  14   2      954.59      938.33     20.09 o 
   1  14   2      203.53      222.12     12.94 o 
   2  14   2     1546.92     1531.85     30.50 o 
   3  14   2      846.03      821.62     21.85 o 
   4  14   2      473.72      524.38     18.01 o 
   5  14   2      130.70      135.29     13.65 o 
   6  14   2      235.02      224.46     17.25 o 
   7  14   2       11.60       43.07     12.71 o 
  -9  15   2      117.63      102.48     26.79 o 
  -8  15   2      183.23      205.02     20.90 o 
  -7  15   2      876.08      825.71     33.78 o 
  -6  15   2       86.88      101.60     10.64 o 
  -5  15   2       49.98       61.55      9.30 o 
  -4  15   2      167.76      143.97      9.14 o 
  -3  15   2       65.29       70.57      7.12 o 
  -2  15   2       23.71       37.22      5.66 o 
  -1  15   2      982.83     1059.76     19.67 o 
   0  15   2       15.65       32.68      5.83 o 
   1  15   2      261.43      248.30     13.84 o 
   2  15   2     1085.27      975.09     22.66 o 
   3  15   2       19.23       25.72      8.15 o 
   4  15   2      845.85      862.33     23.87 o 
   5  15   2       76.94       62.22     10.94 o 
   6  15   2       46.74       77.71     11.20 o 
   7  15   2     1357.94     1404.47     48.77 o 
  -9  16   2        4.27       20.37     18.89 o 
  -8  16   2       98.32       97.80     15.93 o 
  -7  16   2      163.40      192.44     16.37 o 
  -6  16   2      102.08      126.55     11.66 o 
  -5  16   2      472.27      430.70     20.34 o 
  -4  16   2      386.98      374.74     13.32 o 
  -3  16   2      831.31      771.93     17.66 o 
  -2  16   2      110.39      141.36      8.12 o 
  -1  16   2      390.41      399.73     11.38 o 
   0  16   2       22.50       59.67      6.77 o 
   1  16   2      841.68      788.57     23.34 o 
   2  16   2     1584.16     1431.43     39.60 o 
   3  16   2      441.17      439.00     17.87 o 
   4  16   2      272.09      285.82     23.64 o 
   5  16   2      247.02      228.34     16.86 o 
   6  16   2      298.29      305.48     24.79 o 
   7  16   2       17.63       40.27     12.33 o 
  -9  17   2      162.94      169.18     20.25 o 
  -8  17   2        1.63       21.52     11.70 o 
  -7  17   2       30.38       50.54     10.86 o 
  -6  17   2      158.75      135.25     11.96 o 
  -5  17   2     1232.66     1102.95     31.12 o 
  -4  17   2      578.94      577.54     16.18 o 
  -3  17   2      112.57      161.73      9.40 o 
  -2  17   2      868.11      830.97     21.03 o 
  -1  17   2      248.34      285.88     10.73 o 
   0  17   2        0.92       10.48      5.75 o 
   1  17   2      560.94      509.23     19.00 o 
   2  17   2     1243.93     1138.33     25.60 o 
   3  17   2      166.76      144.15     13.82 o 
   4  17   2     1014.02      979.27     37.09 o 
   5  17   2      455.20      454.00     30.16 o 
   6  17   2      303.95      298.58     24.48 o 
   7  17   2      208.76      244.19     22.84 o 
  -9  18   2        3.27       49.09     13.68 o 
  -8  18   2      129.89      161.99     19.27 o 
  -7  18   2        6.04        9.46      8.67 o 
  -6  18   2     2234.24     2099.42     45.86 o 
  -5  18   2     1589.08     1542.98     45.75 o 
  -4  18   2      151.79      151.99      9.95 o 
  -3  18   2      660.59      618.57     16.39 o 
  -2  18   2      949.05     1001.90     20.58 o 
  -1  18   2      145.99      185.23      8.61 o 
   0  18   2      110.17      150.91      9.31 o 
   1  18   2        0.03       -0.99      7.50 o 
   2  18   2       54.88       66.71     10.94 o 
   3  18   2      178.18      195.84     15.48 o 
   4  18   2       20.46       34.50     14.30 o 
   5  18   2      238.74      240.38     18.09 o 
   6  18   2       51.56       53.80     13.46 o 
   7  18   2       66.43       89.18     20.08 o 
  -8  19   2       25.57       43.85     13.56 o 
  -7  19   2      218.67      231.28     18.02 o 
  -6  19   2      313.89      349.16     25.10 o 
  -5  19   2      281.03      260.74     15.76 o 
  -4  19   2       92.05       91.22      8.94 o 
  -3  19   2        0.36        6.38      6.15 o 
  -2  19   2     2089.19     2006.07     33.77 o 
  -1  19   2      207.32      199.68      9.11 o 
   0  19   2       27.15       27.09      9.52 o 
   1  19   2      362.99      362.73     26.75 o 
   2  19   2       90.22      110.33     15.07 o 
   3  19   2      372.87      400.80     20.42 o 
   4  19   2      123.32       96.76     14.10 o 
   5  19   2     1700.35     1636.49     43.54 o 
   6  19   2        2.75       20.62     10.75 o 
   7  19   2        6.90       40.42     14.61 o 
  -8  20   2      462.40      458.04     38.43 o 
  -7  20   2      420.00      379.71     26.84 o 
  -6  20   2     1424.56     1346.62     46.01 o 
  -5  20   2      180.48      187.17     13.32 o 
  -4  20   2      582.95      560.68     16.68 o 
  -3  20   2     1470.06     1444.69     27.63 o 
  -2  20   2     1949.93     1930.14     33.22 o 
  -1  20   2      147.08      115.52      7.85 o 
   0  20   2     3447.94     3476.84     57.77 o 
   1  20   2     2458.48     2328.61     49.60 o 
   2  20   2      988.39      877.67     33.21 o 
   3  20   2      300.46      320.42     18.99 o 
   4  20   2       55.59       55.72     11.96 o 
   5  20   2       18.31       14.77     10.26 o 
   6  20   2      100.13       65.93     17.13 o 
   7  20   2       66.73       71.75     16.91 o 
  -8  21   2        3.31       -9.26     10.49 o 
  -7  21   2       95.48      102.87     14.12 o 
  -6  21   2        2.24       12.52      8.96 o 
  -5  21   2      324.82      322.40     22.56 o 
  -4  21   2      197.86      199.41     11.76 o 
  -3  21   2        4.95        2.78      6.36 o 
  -2  21   2       13.75       11.37      6.15 o 
  -1  21   2        0.18        3.70      5.22 o 
   0  21   2     6006.91     5844.35     82.20 o 
   1  21   2     2135.68     1995.67     44.82 o 
   2  21   2      646.31      673.72     24.25 o 
   3  21   2      758.99      710.81     25.72 o 
   4  21   2      208.45      235.17     17.73 o 
   5  21   2      183.74      164.71     17.88 o 
   6  21   2        3.06        6.34     14.93 o 
  -8  22   2      142.50      118.43     17.72 o 
  -7  22   2        1.44       13.14     11.64 o 
  -6  22   2      340.95      351.71     21.09 o 
  -5  22   2      221.64      250.79     14.73 o 
  -4  22   2      864.67      867.67     21.56 o 
  -3  22   2       46.23       47.60      7.93 o 
  -2  22   2      132.91      132.00      9.40 o 
  -1  22   2      223.44      245.96     10.75 o 
   0  22   2      184.06      198.15     13.38 o 
   1  22   2       26.96       31.11      9.69 o 
   2  22   2     1815.64     1618.97     50.43 o 
   3  22   2      111.43       99.97     12.49 o 
   4  22   2       19.16       29.86      9.46 o 
   5  22   2       13.01       19.83      8.69 o 
   6  22   2       13.68       37.64     24.48 o 
  -8  23   2        5.80       30.85     11.88 o 
  -7  23   2       12.05        7.51      9.42 o 
  -6  23   2      264.09      268.72     19.71 o 
  -5  23   2     1148.51     1068.44     31.62 o 
  -4  23   2       89.66      100.05      9.84 o 
  -3  23   2      239.02      248.62     12.45 o 
  -2  23   2      195.19      227.98     11.46 o 
  -1  23   2       25.80       18.63      6.10 o 
   0  23   2      968.59      980.93     23.91 o 
   1  23   2     1386.52     1260.87     42.76 o 
   2  23   2       21.68       27.75      9.85 o 
   3  23   2        9.04        2.30      8.01 o 
   4  23   2        1.39       12.85      8.21 o 
   5  23   2       30.71       22.78      9.00 o 
   6  23   2       15.98       15.26     16.56 o 
  -8  24   2      205.57      222.41     22.62 o 
  -7  24   2        1.97       -9.41      9.41 o 
  -6  24   2       66.89       68.55     14.21 o 
  -5  24   2       84.87       86.15     11.97 o 
  -4  24   2       35.21       45.13      8.17 o 
  -3  24   2        7.89       -0.43      6.74 o 
  -2  24   2        6.78       10.81      6.78 o 
  -1  24   2      361.76      353.24     13.01 o 
   0  24   2      263.90      241.01     20.62 o 
   1  24   2       32.97       52.97     11.18 o 
   2  24   2       56.00       43.72     10.49 o 
   3  24   2       12.28       24.43      9.89 o 
   4  24   2      164.61      172.66     15.70 o 
   5  24   2       11.92       20.49      8.67 o 
   6  24   2       90.06      113.79     18.02 o 
  -8  25   2       10.29       19.05     13.24 o 
  -7  25   2      308.08      294.68     20.86 o 
  -6  25   2        0.06        3.45      9.76 o 
  -5  25   2      122.23      128.04     13.93 o 
  -4  25   2     1431.20     1319.99     28.03 o 
  -3  25   2       70.73       82.64      9.19 o 
  -2  25   2      941.31      900.79     21.61 o 
  -1  25   2      208.36      196.14     10.58 o 
   0  25   2     1581.93     1566.24     38.77 o 
   1  25   2     5057.39     4381.68    197.87 o 
   2  25   2        2.72        8.96      8.70 o 
   3  25   2      798.08      764.03     27.49 o 
   4  25   2      420.08      387.61     23.00 o 
   5  25   2      312.48      348.52     22.30 o 
   6  25   2      181.22      182.30     34.27 o 
  -8  26   2        3.42       35.10     15.78 o 
  -7  26   2        1.69        2.12     10.52 o 
  -6  26   2      473.91      554.42     26.55 o 
  -5  26   2      157.73      160.50     14.95 o 
  -4  26   2       16.85       31.08      7.42 o 
  -3  26   2        0.34        0.19      6.67 o 
  -2  26   2      227.66      223.89     12.10 o 
  -1  26   2        0.67       -7.27      7.27 o 
   0  26   2        2.00       23.94      9.39 o 
   1  26   2     1154.37     1146.33     33.16 o 
   2  26   2      307.98      276.29     18.49 o 
   3  26   2      470.41      496.55     27.36 o 
   4  26   2       86.44       87.38     12.70 o 
   5  26   2        0.14       21.42      9.28 o 
   6  26   2      120.49      153.24     21.24 o 
  -7  27   2       14.02       12.81     11.23 o 
  -6  27   2       22.04       17.88     10.11 o 
  -5  27   2      884.78      804.81     28.17 o 
  -4  27   2       12.09       26.18      7.92 o 
  -3  27   2        2.45        6.16      6.73 o 
  -2  27   2      830.50      819.28     20.76 o 
  -1  27   2       17.68       30.70     10.08 o 
   0  27   2     1575.98     1516.00     65.58 o 
   1  27   2      577.41      545.67     32.23 o 
   2  27   2      402.35      377.81     21.18 o 
   3  27   2      277.29      223.54     17.71 o 
   4  27   2      201.85      238.95     18.91 o 
   5  27   2      241.31      228.46     19.86 o 
   6  27   2       24.33        4.36     18.00 o 
  -7  28   2      384.60      467.03     30.87 o 
  -6  28   2        0.84      -11.75     11.75 o 
  -5  28   2       34.89       38.74     10.74 o 
  -4  28   2       21.23       12.01      7.15 o 
  -3  28   2        0.01        3.69      6.53 o 
  -2  28   2        2.85       18.76      7.05 o 
  -1  28   2        5.67        6.37      7.82 o 
   0  28   2       28.99       55.58     15.07 o 
   1  28   2      287.32      249.49     17.74 o 
   2  28   2       29.59       49.27     10.52 o 
   3  28   2      223.98      234.81     18.26 o 
   4  28   2        1.28        4.04      8.73 o 
   5  28   2       25.24       36.81     13.58 o 
   6  28   2        1.20       -5.71     18.60 o 
  -7  29   2      103.53       76.70     15.61 o 
  -6  29   2       11.32        6.84     14.32 o 
  -5  29   2       94.02       85.02     12.84 o 
  -4  29   2       10.23        2.30      6.94 o 
  -3  29   2      994.15      968.04     36.44 o 
  -2  29   2       79.08       75.00     10.43 o 
  -1  29   2        0.05       20.10      7.57 o 
   0  29   2     2819.16     2632.92     57.33 o 
   1  29   2      328.57      334.18     19.85 o 
   2  29   2      567.69      579.12     26.16 o 
   3  29   2      703.98      689.96     28.92 o 
   4  29   2      144.51      130.62     14.76 o 
   5  29   2       58.78       51.31     11.20 o 
  -7  30   2       95.89      148.16     18.96 o 
  -6  30   2      197.04      241.89     21.96 o 
  -5  30   2       13.25       25.11      9.66 o 
  -4  30   2        3.67        9.58      7.05 o 
  -3  30   2      828.09      811.16     21.42 o 
  -2  30   2       42.29       63.73      9.83 o 
  -1  30   2      897.21      729.53     42.20 o 
   0  30   2      301.37      310.62     19.99 o 
   1  30   2      354.54      335.14     27.92 o 
   2  30   2        3.92        4.85      8.34 o 
   3  30   2       88.21      143.86     15.09 o 
   4  30   2      100.96      123.71     14.74 o 
   5  30   2        0.46       12.44      8.65 o 
  -7  31   2      419.73      458.76     31.31 o 
  -6  31   2      498.86      511.34     34.26 o 
  -5  31   2      485.73      473.11     32.93 o 
  -4  31   2       54.57       50.79     10.71 o 
  -3  31   2      172.85      200.82     12.22 o 
  -2  31   2      524.05      528.07     20.63 o 
  -1  31   2      211.03      242.70     16.97 o 
   0  31   2       61.29       88.55     13.23 o 
   1  31   2     1564.92     1449.59     39.59 o 
   2  31   2     1057.08     1051.50     42.75 o 
   3  31   2      445.12      414.89     24.90 o 
   4  31   2      260.74      282.03     20.99 o 
   5  31   2      591.08      534.06     34.47 o 
  -6  32   2        0.07        7.79     10.77 o 
  -5  32   2       27.59       65.21     15.67 o 
  -4  32   2        2.14        8.11      8.71 o 
  -3  32   2       70.50       97.94     12.05 o 
  -2  32   2      201.44      206.02     17.42 o 
  -1  32   2       99.62      108.22     12.23 o 
   0  32   2      307.14      275.43     18.53 o 
   1  32   2       77.55       94.95     12.33 o 
   2  32   2      217.25      239.62     18.99 o 
   3  32   2        0.83        6.37      9.43 o 
   4  32   2      231.73      258.46     21.92 o 
   5  32   2       86.63      101.47     16.73 o 
  -6  33   2        0.39       -3.91     14.03 o 
  -5  33   2        0.45       16.29     17.04 o 
  -4  33   2       28.38       35.87     10.09 o 
  -3  33   2      211.66      209.84     16.53 o 
  -2  33   2      914.88      786.86     35.91 o 
  -1  33   2      381.29      380.28     24.47 o 
   0  33   2      244.34      254.40     32.84 o 
   1  33   2        2.82       15.42      8.60 o 
   2  33   2      225.03      242.58     18.98 o 
   3  33   2       79.72       97.67     23.19 o 
   4  33   2      519.39      538.45     28.92 o 
   5  33   2      308.70      258.61     24.85 o 
  -6  34   2       10.61       23.85     12.65 o 
  -5  34   2      197.90      234.89     22.02 o 
  -4  34   2       21.52       36.51     15.21 o 
  -3  34   2       11.58       24.51      9.28 o 
  -2  34   2       26.01       46.50      9.56 o 
  -1  34   2        2.82       11.77      8.58 o 
   0  34   2      106.55      110.08     13.13 o 
   1  34   2      134.87      159.83     16.48 o 
   2  34   2       28.51       35.84     10.90 o 
   3  34   2      136.73      168.60     18.20 o 
   4  34   2      119.53      127.12     20.74 o 
  -6  35   2      248.38      307.39     25.16 o 
  -5  35   2        6.75        9.78     24.17 o 
  -4  35   2      805.32      837.40     43.28 o 
  -3  35   2       47.81       57.52     10.65 o 
  -2  35   2      661.16      625.46     25.13 o 
  -1  35   2      372.17      346.56     20.62 o 
   0  35   2        1.52       22.73      9.17 o 
   1  35   2      118.76       94.51     12.93 o 
   2  35   2      517.20      562.14     31.94 o 
   3  35   2      294.20      285.32     21.23 o 
   4  35   2       36.60       46.11     11.24 o 
  -5  36   2        1.06      -12.78     12.78 o 
  -4  36   2       65.73       77.70     17.91 o 
  -3  36   2       20.03       25.98     10.74 o 
  -2  36   2      177.22      215.60     19.84 o 
  -1  36   2       77.88      119.56     13.98 o 
   0  36   2      154.64      156.92     15.02 o 
   1  36   2       33.97       30.23     10.02 o 
   2  36   2        1.95        4.18      9.14 o 
   3  36   2       78.20       91.25     15.51 o 
   4  36   2      123.64      142.76     16.28 o 
  -5  37   2        1.11        1.46     15.05 o 
  -4  37   2      132.47      206.43     88.17 o 
  -3  37   2       71.86       71.52     20.01 o 
  -2  37   2      144.49      151.92     17.27 o 
  -1  37   2      617.27      615.54     26.91 o 
   0  37   2      445.17      537.85     25.62 o 
   1  37   2       43.81       59.78     11.53 o 
   2  37   2       39.48       48.05     11.24 o 
   3  37   2      874.85      826.62     33.84 o 
  -5  38   2       35.92       56.57     17.99 o 
  -4  38   2        0.63       23.23     20.43 o 
  -3  38   2       13.43       18.49     13.10 o 
  -2  38   2      233.86      301.03     24.37 o 
  -1  38   2        1.08       10.48      8.67 o 
   0  38   2       32.41       48.55     15.33 o 
   1  38   2      341.38      333.82     22.44 o 
   2  38   2       15.87       16.54      9.66 o 
   3  38   2      136.39      153.15     16.45 o 
  -4  39   2      218.52      155.38     34.53 o 
  -3  39   2      112.29      141.50     21.66 o 
  -2  39   2      234.29      230.98     63.19 o 
  -1  39   2      172.89      180.22     15.68 o 
   0  39   2      198.08      222.02     18.02 o 
   1  39   2        7.90       31.96     10.07 o 
   2  39   2        4.43       13.50     13.63 o 
   3  39   2       31.28       49.87     11.40 o 
  -4  40   2       20.40       37.92     32.13 o 
  -3  40   2      125.06      127.03     20.70 o 
  -2  40   2        0.53       -1.66     11.37 o 
  -1  40   2       55.66       85.28     16.67 o 
   0  40   2       87.81       98.27     12.69 o 
   1  40   2       61.69       70.69     12.35 o 
   2  40   2       30.98       32.67     14.48 o 
  -3  41   2        0.00       27.45     24.50 o 
  -2  41   2      180.95      208.66     38.91 o 
  -1  41   2       35.37       54.32     15.87 o 
   0  41   2      209.69      263.32     19.46 o 
   1  41   2      143.44      145.92     28.73 o 
   2  41   2      487.05      538.16     29.11 o 
  -3  42   2        5.06       36.58     18.22 o 
  -2  42   2       11.34       51.05     14.34 o 
  -1  42   2       10.35       12.62     13.03 o 
   0  42   2      148.71      160.76     32.60 o 
   1  42   2       15.19       57.98     12.41 o 
  -2  43   2      205.23      209.68     25.43 o 
  -1  43   2      126.83      158.69     21.88 o 
   0  43   2       96.69       81.88     46.72 o 
 -10   1   3       27.44       45.75     12.14 o 
  -9   1   3       44.55       52.18      9.75 o 
  -8   1   3      141.30      124.87     11.47 o 
  -7   1   3       52.92       26.86      7.82 o 
  -6   1   3      353.00      323.12     16.26 o 
  -5   1   3       26.19       23.52      7.92 o 
  -4   1   3       99.30      108.73      7.10 o 
  -3   1   3     1948.10     1894.12     29.33 o 
  -2   1   3      247.25      216.44      7.87 o 
  -1   1   3     1303.62     1451.62     23.90 o 
   0   1   3        7.52        4.86      4.03 o 
   1   1   3       53.90       67.49      5.75 o 
   2   1   3     3371.28     3576.49     53.24 o 
   3   1   3     2300.83     2353.23     39.28 o 
   4   1   3      617.12      634.65     20.44 o 
   5   1   3      519.80      508.82     21.81 o 
   6   1   3        5.18        5.30      8.17 o 
   7   1   3       24.76       40.18     10.16 o 
 -10   2   3       15.01       18.10     10.12 o 
  -9   2   3       51.44       77.43     11.36 o 
  -8   2   3      206.13      213.74     14.46 o 
  -7   2   3      112.26      106.46     16.96 o 
  -6   2   3     1652.38     1538.10     31.19 o 
  -5   2   3      213.04      260.64     16.84 o 
  -4   2   3     3667.11     3776.68     61.38 o 
  -3   2   3     1655.92     1527.99     24.70 o 
  -2   2   3     4304.24     4672.70     64.25 o 
  -1   2   3       14.82       -4.01      4.01 o 
   0   2   3      190.45      227.45      8.19 o 
   1   2   3      391.68      358.09     10.55 o 
   2   2   3     1372.24     1365.59     28.53 o 
   3   2   3      173.93      185.48      9.99 o 
   4   2   3     2499.67     2321.73     54.47 o 
   5   2   3      595.89      575.27     20.92 o 
   6   2   3       22.88       21.43     18.13 o 
   7   2   3       95.97      110.45     12.78 o 
 -10   3   3        2.42        0.76      9.29 o 
  -9   3   3       88.60      100.48     12.07 o 
  -8   3   3        1.63        5.07      8.15 o 
  -7   3   3     2955.28     2607.78     51.27 o 
  -6   3   3     1113.33      976.58     26.26 o 
  -5   3   3     3469.73     3230.50     55.90 o 
  -4   3   3      412.61      469.90     12.94 o 
  -3   3   3       43.60       35.06      5.70 o 
  -2   3   3      661.24      829.75     16.23 o 
  -1   3   3       47.09       31.20      4.74 o 
   0   3   3     1335.56     1349.49     22.88 o 
   1   3   3     1945.91     2147.26     33.75 o 
   2   3   3     4760.74     5033.32     71.74 o 
   3   3   3      214.98      193.17     11.94 o 
   4   3   3      328.83      372.36     14.47 o 
   5   3   3      106.64       95.99     10.58 o 
   6   3   3      521.68      547.38     25.72 o 
   7   3   3      986.42      955.90     38.20 o 
 -10   4   3        1.76       15.78      9.42 o 
  -9   4   3       18.90       26.37      9.26 o 
  -8   4   3      552.88      535.18     23.50 o 
  -7   4   3        5.45       29.09     10.38 o 
  -6   4   3      186.90      177.27     13.67 o 
  -5   4   3        0.23       13.26      6.14 o 
  -4   4   3     3006.44     3041.79     45.84 o 
  -3   4   3      537.61      584.32     12.58 o 
  -2   4   3      382.01      403.22     21.03 o 
  -1   4   3      148.36      122.86      6.48 o 
   0   4   3       21.58       23.32      4.52 o 
   1   4   3       58.70       47.69      5.15 o 
   2   4   3      572.45      607.98     15.01 o 
   3   4   3      426.99      401.10     13.24 o 
   4   4   3      382.52      391.91     14.55 o 
   5   4   3       91.07       91.29     15.78 o 
   6   4   3      419.75      470.53     21.18 o 
   7   4   3      240.55      249.52     21.93 o 
  -9   5   3        0.44       17.49      8.87 o 
  -8   5   3      261.70      281.94     17.90 o 
  -7   5   3      256.40      273.14     16.56 o 
  -6   5   3      427.12      383.74     17.85 o 
  -5   5   3       29.78       25.15      6.48 o 
  -4   5   3        9.05       12.48      5.41 o 
  -3   5   3      545.11      557.12     11.51 o 
  -2   5   3      535.52      521.13     12.22 o 
  -1   5   3       30.14       34.63      4.76 o 
   0   5   3      127.06      144.88      7.47 o 
   1   5   3     1704.23     1806.42     29.41 o 
   2   5   3       48.44       56.34      5.92 o 
   3   5   3        4.02       -3.13      4.97 o 
   4   5   3      153.21      165.79     12.76 o 
   5   5   3        0.37        7.20      6.64 o 
   6   5   3       30.06       40.84     12.13 o 
   7   5   3       88.93      139.67     18.84 o 
  -9   6   3       90.99       89.84     11.87 o 
  -8   6   3       70.53       73.91     10.68 o 
  -7   6   3       73.40      102.47     15.59 o 
  -6   6   3      122.78      127.40     12.77 o 
  -5   6   3      500.70      563.39     15.96 o 
  -4   6   3     4829.76     5058.35     71.55 o 
  -3   6   3      673.75      714.11     23.11 o 
  -2   6   3     2304.74     2483.76     37.05 o 
  -1   6   3    10934.25    12366.48    161.37 o 
   0   6   3       21.86       25.75      6.54 o 
   1   6   3     4518.14     4850.01     67.88 o 
   2   6   3       13.43       13.05      5.23 o 
   3   6   3      985.66      963.32     21.28 o 
   4   6   3      902.54      825.19     35.42 o 
   5   6   3      494.55      551.02     21.24 o 
   6   6   3        3.01       12.93      8.07 o 
   7   6   3       23.61       47.68     18.64 o 
  -9   7   3       86.79       95.98     11.62 o 
  -8   7   3       26.41       29.59      9.19 o 
  -7   7   3     1389.90     1231.53     31.57 o 
  -6   7   3       14.74       17.71      9.19 o 
  -5   7   3     1273.18     1140.35     23.72 o 
  -4   7   3      665.25      673.22     19.89 o 
  -3   7   3     1461.51     1362.61     21.42 o 
  -2   7   3      212.75      260.35      8.87 o 
  -1   7   3      207.22      237.82     12.34 o 
   0   7   3        1.82       -3.40      3.40 o 
   1   7   3     1960.46     2100.02     33.09 o 
   2   7   3     1301.78     1289.19     23.97 o 
   3   7   3      589.99      587.79     16.12 o 
   4   7   3     2774.07     2794.21     52.52 o 
   5   7   3      400.02      427.03     20.00 o 
   6   7   3      270.64      281.71     19.38 o 
   7   7   3      222.08      227.36     26.62 o 
  -9   8   3       24.85       22.46      9.00 o 
  -8   8   3      332.52      338.42     21.00 o 
  -7   8   3      179.96      187.13     14.45 o 
  -6   8   3     2739.14     2427.90     77.65 o 
  -5   8   3     1213.85     1076.11     40.61 o 
  -4   8   3        2.88       -2.69      5.42 o 
  -3   8   3       38.44       50.41      6.67 o 
  -2   8   3      766.64      822.86     16.34 o 
  -1   8   3       69.09       80.18      6.13 o 
   0   8   3       14.76       20.56      5.26 o 
   1   8   3      112.15      164.89      8.99 o 
   2   8   3      283.67      271.19      9.80 o 
   3   8   3     1036.04      981.32     24.93 o 
   4   8   3      344.11      325.05     16.24 o 
   5   8   3        8.26        3.48      7.37 o 
   6   8   3      163.88      192.12     16.37 o 
   7   8   3       12.56        7.68     13.44 o 
  -9   9   3      230.95      248.20     17.68 o 
  -8   9   3       10.57       -5.98     11.22 o 
  -7   9   3      219.20      197.59     18.47 o 
  -6   9   3     1420.14     1225.78     33.04 o 
  -5   9   3     1281.39     1190.89     26.89 o 
  -4   9   3      497.06      490.86     17.24 o 
  -3   9   3        8.75       18.56      4.40 o 
  -2   9   3     3831.92     4188.73     58.94 o 
  -1   9   3       78.59      108.47      6.22 o 
   0   9   3       39.59       35.18      5.53 o 
   1   9   3     7642.80     8623.87    115.65 o 
   2   9   3       11.04        6.92      3.97 o 
   3   9   3       49.66       58.55      8.90 o 
   4   9   3      252.94      230.72     14.32 o 
   5   9   3      238.15      236.43     16.94 o 
   6   9   3      566.21      615.81     28.13 o 
   7   9   3       77.11       68.21     13.04 o 
  -9  10   3       24.85       27.49     12.91 o 
  -8  10   3       49.34       49.80     13.00 o 
  -7  10   3       64.95       66.46     12.73 o 
  -6  10   3       58.51       65.99      9.41 o 
  -5  10   3      484.11      479.53     16.89 o 
  -4  10   3      325.66      332.87     13.28 o 
  -3  10   3      342.92      346.72     10.04 o 
  -2  10   3      518.24      507.72     11.35 o 
  -1  10   3      474.27      493.13     14.62 o 
   0  10   3     1665.90     1782.05     32.09 o 
   1  10   3      126.96      178.66     15.97 o 
   2  10   3       83.22       98.93      8.48 o 
   3  10   3       51.17       81.51      9.56 o 
   4  10   3      609.53      597.73     23.37 o 
   5  10   3       64.36       79.43     11.19 o 
   6  10   3       76.74      100.14     12.56 o 
   7  10   3       23.20       40.52     15.05 o 
  -9  11   3       23.41       35.61     11.97 o 
  -8  11   3       77.70       74.87     13.53 o 
  -7  11   3      119.95      122.91     14.39 o 
  -6  11   3       76.34       85.44     10.16 o 
  -5  11   3      126.41      102.36     10.13 o 
  -4  11   3      700.77      730.41     16.12 o 
  -3  11   3      528.23      569.31     15.38 o 
  -2  11   3        5.49       11.83      4.13 o 
  -1  11   3       29.23       33.11      5.75 o 
   0  11   3     1822.52     1895.89     33.75 o 
   1  11   3      964.41      995.64     26.57 o 
   2  11   3      303.17      334.39     24.38 o 
   3  11   3       27.29       46.03     15.03 o 
   4  11   3       65.84       77.18     11.17 o 
   5  11   3       25.42       27.72      9.16 o 
   6  11   3       55.85       49.96     11.28 o 
   7  11   3       62.88       91.56     14.75 o 
  -9  12   3       61.30       76.23     13.36 o 
  -8  12   3      447.96      474.03     28.32 o 
  -7  12   3     1086.17     1006.59     31.29 o 
  -6  12   3     1747.04     1583.45     44.12 o 
  -5  12   3      738.38      689.04     26.34 o 
  -4  12   3      822.53      828.32     17.86 o 
  -3  12   3      744.80      634.64     15.15 o 
  -2  12   3        2.37        3.41      4.12 o 
  -1  12   3     2255.64     2549.81     43.03 o 
   0  12   3       41.00       53.58      6.51 o 
   1  12   3      187.53      157.65     12.25 o 
   2  12   3        2.96        2.06      4.96 o 
   3  12   3      842.58      793.83     30.74 o 
   4  12   3      289.63      290.85     36.09 o 
   5  12   3      404.96      414.87     22.68 o 
   6  12   3       79.78       71.50     12.83 o 
   7  12   3       92.44      110.11     15.91 o 
  -9  13   3      230.43      224.80     20.37 o 
  -8  13   3       62.04       73.32     11.61 o 
  -7  13   3      689.48      610.47     25.38 o 
  -6  13   3      169.77      187.79     13.12 o 
  -5  13   3     2322.15     2208.68     42.29 o 
  -4  13   3       65.36       54.84      8.11 o 
  -3  13   3      145.80      175.40      8.73 o 
  -2  13   3     1197.85     1194.59     19.95 o 
  -1  13   3     1306.66     1401.21     27.58 o 
   0  13   3     3057.68     3216.38     52.53 o 
   1  13   3      133.55      153.90     15.07 o 
   2  13   3     1787.78     1705.17     30.92 o 
   3  13   3       81.95       82.97     11.75 o 
   4  13   3      804.23      871.36     28.68 o 
   5  13   3     1174.17     1113.82     34.33 o 
   6  13   3      210.12      213.74     17.58 o 
   7  13   3      384.93      463.58     31.41 o 
  -9  14   3       26.38       62.59     13.87 o 
  -8  14   3      116.57      145.47     14.19 o 
  -7  14   3       19.28       26.55      9.06 o 
  -6  14   3     3058.99     2928.44     54.07 o 
  -5  14   3       28.25       37.75      8.66 o 
  -4  14   3      377.75      402.40     12.74 o 
  -3  14   3      193.45      218.38     11.09 o 
  -2  14   3       10.75       13.95      6.02 o 
  -1  14   3       12.58        8.25      5.49 o 
   0  14   3     2011.35     2033.48     36.41 o 
   1  14   3     1621.00     1474.43     35.30 o 
   2  14   3      448.15      410.92     19.38 o 
   3  14   3       18.23       24.26      8.90 o 
   4  14   3      842.85      782.54     27.14 o 
   5  14   3       97.14       98.21     12.72 o 
   6  14   3       31.62       28.16      9.56 o 
  -9  15   3        8.38       13.13     15.00 o 
  -8  15   3      179.32      171.84     20.01 o 
  -7  15   3      350.72      321.40     19.85 o 
  -6  15   3       99.44      113.51     11.11 o 
  -5  15   3      147.59      175.25     15.40 o 
  -4  15   3       26.82       35.67      7.54 o 
  -3  15   3     1522.87     1497.53     27.10 o 
  -2  15   3       80.20       59.40      6.25 o 
  -1  15   3      515.45      458.73     14.80 o 
   0  15   3        1.11        2.34      5.08 o 
   1  15   3       43.64       57.27     10.09 o 
   2  15   3        6.14        3.44      8.43 o 
   3  15   3       13.42       19.43      8.46 o 
   4  15   3        7.37       19.38      8.19 o 
   5  15   3       34.54       50.67     10.15 o 
   6  15   3        1.59        2.11      9.07 o 
  -9  16   3        0.04       35.87     14.99 o 
  -8  16   3       63.66       85.24     15.52 o 
  -7  16   3       91.86       87.07     12.20 o 
  -6  16   3     2110.03     1977.37     40.81 o 
  -5  16   3     1083.25     1038.73     33.83 o 
  -4  16   3        5.53       -1.23      5.86 o 
  -3  16   3     2010.05     2124.99     35.47 o 
  -2  16   3        7.81        1.82      4.86 o 
  -1  16   3        0.61       -0.31      5.70 o 
   0  16   3     1841.31     1828.57     34.09 o 
   1  16   3     5358.81     5406.58     97.32 o 
   2  16   3      145.13      124.75     13.14 o 
   3  16   3      491.81      446.57     21.64 o 
   4  16   3       38.14       41.56     10.05 o 
   5  16   3      711.27      675.02     27.83 o 
   6  16   3      122.89      162.51     25.63 o 
  -9  17   3      154.37      163.91     19.81 o 
  -8  17   3       22.45       55.94     13.44 o 
  -7  17   3      312.85      331.09     20.15 o 
  -6  17   3       42.38       39.42      8.79 o 
  -5  17   3     1817.22     1563.91     34.20 o 
  -4  17   3     1324.54     1340.52     29.60 o 
  -3  17   3      115.56      125.01     11.74 o 
  -2  17   3      360.04      317.47     14.26 o 
  -1  17   3        5.83        5.29      6.09 o 
   0  17   3     1779.82     1799.70     33.96 o 
   1  17   3       62.93       68.28     11.18 o 
   2  17   3      548.94      596.19     23.22 o 
   3  17   3       10.60       17.07      8.87 o 
   4  17   3      261.55      276.22     19.04 o 
   5  17   3       58.33       76.26     11.78 o 
   6  17   3       10.00       22.06      9.25 o 
  -9  18   3      115.70      158.20     20.25 o 
  -8  18   3      497.67      423.24     29.40 o 
  -7  18   3      101.92      108.03     12.08 o 
  -6  18   3       21.40       21.10      8.26 o 
  -5  18   3       13.17       23.68      8.27 o 
  -4  18   3     3722.86     3597.74     55.58 o 
  -3  18   3        0.44        5.91      5.92 o 
  -2  18   3      256.55      274.17     11.06 o 
  -1  18   3      798.77      706.25     19.04 o 
   0  18   3        0.89       -5.35      5.35 o 
   1  18   3     1046.84      950.51     28.32 o 
   2  18   3     1539.98     1410.64     36.74 o 
   3  18   3     3035.18     2811.06     84.40 o 
   4  18   3      113.60      123.10     15.57 o 
   5  18   3      281.40      265.00     20.21 o 
   6  18   3      302.89      313.63     23.12 o 
  -9  19   3      401.27      458.27     41.50 o 
  -8  19   3       81.96      116.69     17.04 o 
  -7  19   3      138.50      117.81     16.21 o 
  -6  19   3       19.43       22.01      8.32 o 
  -5  19   3       91.53       82.97     10.50 o 
  -4  19   3      243.58      259.54     12.18 o 
  -3  19   3      727.41      681.89     17.71 o 
  -2  19   3        5.81        1.79      5.37 o 
  -1  19   3        0.69       -2.59      6.13 o 
   0  19   3      813.61      809.79     20.23 o 
   1  19   3       66.38       82.28     11.64 o 
   2  19   3       73.11       72.03     11.47 o 
   3  19   3       16.64       21.73      8.72 o 
   4  19   3      389.54      371.27     21.96 o 
   5  19   3        5.47       15.08     10.74 o 
   6  19   3       10.91       38.20      9.09 o 
  -9  20   3       14.37       13.91     11.79 o 
  -8  20   3        0.79        2.55     10.83 o 
  -7  20   3       78.11       50.30     15.56 o 
  -6  20   3       89.00       88.62     10.53 o 
  -5  20   3      849.62      849.92     24.22 o 
  -4  20   3      734.66      749.56     19.44 o 
  -3  20   3       90.15       92.59      8.69 o 
  -2  20   3       35.92       43.05      6.74 o 
  -1  20   3       37.33       61.00      9.60 o 
   0  20   3      367.47      358.99     18.13 o 
   1  20   3      280.26      277.59     18.49 o 
   2  20   3     1028.00     1024.38     30.87 o 
   3  20   3      156.22      167.13     14.90 o 
   4  20   3      461.32      477.17     24.58 o 
   5  20   3       10.06       24.42     12.47 o 
   6  20   3      167.57      181.24     20.47 o 
  -8  21   3        0.01       15.06     11.89 o 
  -7  21   3        6.41        7.71     11.95 o 
  -6  21   3       84.22       73.85     10.11 o 
  -5  21   3       58.10       48.04      9.06 o 
  -4  21   3      381.17      362.94     14.36 o 
  -3  21   3      558.33      527.97     33.21 o 
  -2  21   3       14.47       14.46      6.18 o 
  -1  21   3        0.03        1.99      6.95 o 
   0  21   3      295.47      293.37     17.14 o 
   1  21   3      280.55      256.81     20.26 o 
   2  21   3      117.77      116.67     15.36 o 
   3  21   3      272.12      230.17     17.30 o 
   4  21   3       15.83       15.53      8.61 o 
   5  21   3       16.21       23.29      8.56 o 
   6  21   3       12.70       18.20     11.11 o 
  -8  22   3       72.96       94.01     16.43 o 
  -7  22   3        0.09        6.02      8.77 o 
  -6  22   3      583.53      564.00     21.62 o 
  -5  22   3      524.83      526.07     21.22 o 
  -4  22   3      634.32      623.67     18.50 o 
  -3  22   3      785.09      737.21     19.30 o 
  -2  22   3       30.14       31.42      6.83 o 
  -1  22   3      656.15      608.07     18.89 o 
   0  22   3      209.82      211.15     15.87 o 
   1  22   3      337.49      363.57     20.99 o 
   2  22   3        0.28       20.17     11.32 o 
   3  22   3       84.63       76.78     11.69 o 
   4  22   3        5.20       12.18      8.75 o 
   5  22   3       19.80       42.74     23.00 o 
   6  22   3       40.48       81.23     14.35 o 
  -8  23   3       33.72       39.94     13.63 o 
  -7  23   3      100.98      105.99     13.37 o 
  -6  23   3      189.97      177.51     13.18 o 
  -5  23   3     1095.30     1038.84     59.39 o 
  -4  23   3        0.07        8.82      8.21 o 
  -3  23   3      113.17      122.02     10.07 o 
  -2  23   3     1080.90     1066.85     23.17 o 
  -1  23   3       13.57       44.88      8.81 o 
   0  23   3      154.16      166.62     21.81 o 
   1  23   3       68.36       75.81     11.77 o 
   2  23   3     2538.06     2446.72     55.49 o 
   3  23   3        5.10        9.54      7.96 o 
   4  23   3      658.86      674.61     28.18 o 
   5  23   3      338.77      350.04     30.65 o 
   6  23   3        9.94       13.29     17.12 o 
  -8  24   3       63.88       87.68     16.55 o 
  -7  24   3       57.30       71.94     12.41 o 
  -6  24   3       51.18       71.07     11.69 o 
  -5  24   3     1216.15     1156.07     29.41 o 
  -4  24   3     1696.79     1634.56     32.07 o 
  -3  24   3       24.71       31.50      7.60 o 
  -2  24   3     1051.25     1015.87     26.91 o 
  -1  24   3     1731.56     1584.71     63.33 o 
   0  24   3      675.67      609.60     23.80 o 
   1  24   3     3105.53     2826.79     60.87 o 
   2  24   3       28.02       19.91      9.23 o 
   3  24   3      471.39      429.57     23.42 o 
   4  24   3      248.37      231.19     18.26 o 
   5  24   3        0.05        1.02      8.66 o 
  -8  25   3       97.27      103.95     17.73 o 
  -7  25   3       10.54       10.03      9.56 o 
  -6  25   3       47.76       65.18     11.36 o 
  -5  25   3      203.47      215.20     14.65 o 
  -4  25   3       10.86       20.79      7.96 o 
  -3  25   3      422.78      425.16     15.72 o 
  -2  25   3       39.84       42.91      9.59 o 
  -1  25   3      805.65      803.69     22.74 o 
   0  25   3      170.09      171.08     15.05 o 
   1  25   3      708.75      610.84     29.77 o 
   2  25   3        4.92        2.83     12.85 o 
   3  25   3       77.25       99.19     17.18 o 
   4  25   3       32.18       39.63     10.07 o 
   5  25   3       15.67        3.06      8.58 o 
  -8  26   3        0.01       14.58     13.68 o 
  -7  26   3        6.06       13.70     13.25 o 
  -6  26   3        1.65       11.73      8.93 o 
  -5  26   3       34.14       30.58     12.40 o 
  -4  26   3     1186.42     1065.28     27.78 o 
  -3  26   3      109.83      122.16     11.71 o 
  -2  26   3     1125.22     1049.52     27.59 o 
  -1  26   3      643.43      624.44     24.23 o 
   0  26   3      282.55      284.14     18.27 o 
   1  26   3      515.46      451.52     22.64 o 
   2  26   3      234.85      225.61     17.61 o 
   3  26   3      114.54      107.72     13.64 o 
   4  26   3      207.46      217.23     18.38 o 
   5  26   3        9.93       16.00      9.40 o 
  -8  27   3       81.35      115.22     25.71 o 
  -7  27   3      260.05      254.32     19.70 o 
  -6  27   3       73.39      120.80     13.84 o 
  -5  27   3      203.69      200.95     14.68 o 
  -4  27   3      162.34      154.33     12.68 o 
  -3  27   3      377.84      380.10     17.72 o 
  -2  27   3     1347.50     1257.61     55.33 o 
  -1  27   3        0.12       -2.61      8.30 o 
   0  27   3     1026.28      972.42     30.36 o 
   1  27   3        0.01        5.73      8.24 o 
   2  27   3      920.67      916.03     30.95 o 
   3  27   3      197.21      193.15     17.31 o 
   4  27   3       25.69       43.95     15.59 o 
   5  27   3       24.73       57.91     16.77 o 
  -7  28   3        8.03       28.12     11.66 o 
  -6  28   3      186.40      222.59     18.14 o 
  -5  28   3      323.50      351.77     20.79 o 
  -4  28   3       11.57       26.86      7.73 o 
  -3  28   3      601.27      565.71     21.81 o 
  -2  28   3      254.00      229.08     14.64 o 
  -1  28   3     1118.53     1055.24     31.79 o 
   0  28   3      145.61      144.90     14.40 o 
   1  28   3      409.59      416.33     22.50 o 
   2  28   3      378.76      354.25     24.56 o 
   3  28   3      388.18      396.02     23.98 o 
   4  28   3      264.24      259.38     22.16 o 
   5  28   3      430.56      444.36     27.42 o 
  -7  29   3       37.13       38.80     11.71 o 
  -6  29   3       14.09       23.81      9.78 o 
  -5  29   3      236.66      263.22     18.13 o 
  -4  29   3      341.28      398.79     21.92 o 
  -3  29   3     1083.76     1102.64     28.66 o 
  -2  29   3      117.33      103.40     10.94 o 
  -1  29   3      148.94      145.88     14.17 o 
   0  29   3      667.21      632.07     26.08 o 
   1  29   3        5.24        0.67      8.13 o 
   2  29   3       61.84       45.15     11.01 o 
   3  29   3       46.34       46.84     15.65 o 
   4  29   3       96.64       91.41     13.81 o 
   5  29   3        1.65      -10.22     10.22 o 
  -7  30   3       10.61       36.59     11.69 o 
  -6  30   3       10.79       12.62     10.02 o 
  -5  30   3      323.12      322.54     20.56 o 
  -4  30   3      153.16      192.54     15.80 o 
  -3  30   3      213.88      209.26     14.06 o 
  -2  30   3      352.21      370.54     17.82 o 
  -1  30   3       92.75       82.72     11.73 o 
   0  30   3       11.53       23.01     10.08 o 
   1  30   3       23.76       34.20      9.72 o 
   2  30   3        3.41       10.79      8.94 o 
   3  30   3      423.72      419.08     25.33 o 
   4  30   3      153.55      160.98     16.69 o 
  -7  31   3       31.92       39.99     11.96 o 
  -6  31   3        9.03       21.68      9.83 o 
  -5  31   3        2.01       10.42      8.70 o 
  -4  31   3       25.49       16.36      8.96 o 
  -3  31   3      937.32      935.63     26.41 o 
  -2  31   3      362.65      330.12     20.17 o 
  -1  31   3       76.71       78.39     11.46 o 
   0  31   3      253.79      260.83     18.68 o 
   1  31   3       57.59       42.93     10.46 o 
   2  31   3      268.41      296.87     31.00 o 
   3  31   3      441.04      477.57     45.70 o 
   4  31   3      126.14      139.57     15.71 o 
  -7  32   3        1.37       -6.71     22.93 o 
  -6  32   3       24.19        4.05     14.82 o 
  -5  32   3        0.06      -13.28     19.74 o 
  -4  32   3      296.52      289.30     22.67 o 
  -3  32   3       32.53       49.88      9.23 o 
  -2  32   3        4.76        7.28     10.80 o 
  -1  32   3      422.35      448.79     23.50 o 
   0  32   3       11.24       39.83      9.74 o 
   1  32   3      505.22      462.43     25.17 o 
   2  32   3      241.72      255.67     23.91 o 
   3  32   3      952.68      913.51     34.11 o 
   4  32   3        1.75       -2.73     12.57 o 
  -6  33   3      276.16      320.34     25.78 o 
  -5  33   3      308.80      348.96     26.75 o 
  -4  33   3        3.64       18.12     18.01 o 
  -3  33   3       48.68       58.97      9.42 o 
  -2  33   3      510.68      491.53     24.44 o 
  -1  33   3       13.86       19.17     10.14 o 
   0  33   3      212.49      206.27     17.29 o 
   1  33   3      138.10      115.95     13.80 o 
   2  33   3      228.11      202.06     18.13 o 
   3  33   3       24.64       28.56     10.14 o 
   4  33   3        0.24       -8.82      8.82 o 
  -6  34   3      287.77      287.46     30.02 o 
  -5  34   3       80.95      118.89     16.90 o 
  -4  34   3        0.04        1.92     19.09 o 
  -3  34   3      322.43      359.28     18.57 o 
  -2  34   3      119.52      112.06     13.15 o 
  -1  34   3      173.76      187.27     16.52 o 
   0  34   3       44.04       46.14     10.52 o 
   1  34   3      687.53      666.88     29.17 o 
   2  34   3        5.36        7.94     17.44 o 
   3  34   3        7.32        0.92      9.27 o 
  -6  35   3        0.11        7.06     14.08 o 
  -5  35   3       48.50       47.36     13.72 o 
  -4  35   3        1.32       25.44     28.63 o 
  -3  35   3        0.36       18.32     13.01 o 
  -2  35   3       48.04       48.22     10.56 o 
  -1  35   3       36.17       19.94      9.38 o 
   0  35   3        0.04        2.78      8.26 o 
   1  35   3       27.97       47.59     12.09 o 
   2  35   3      123.07      167.77     17.10 o 
   3  35   3       59.62       71.14     16.14 o 
  -5  36   3       40.18       45.85     14.10 o 
  -4  36   3       16.24       19.91     12.06 o 
  -3  36   3       30.62       26.98     12.62 o 
  -2  36   3        3.65       14.68     10.74 o 
  -1  36   3      251.31      257.58     28.62 o 
   0  36   3        0.00       10.88      8.99 o 
   1  36   3        0.16        6.27      8.72 o 
   2  36   3       35.74       63.48     14.74 o 
   3  36   3       44.09       54.93     11.11 o 
  -5  37   3       85.76      129.13     21.67 o 
  -4  37   3        7.59       26.97     12.12 o 
  -3  37   3      463.56      400.63     27.34 o 
  -2  37   3      277.85      261.37     24.23 o 
  -1  37   3       18.13       30.28      9.59 o 
   0  37   3      130.91      133.91     15.45 o 
   1  37   3       78.62       74.99     12.53 o 
   2  37   3      100.54      104.63     14.08 o 
   3  37   3      368.34      274.98     20.97 o 
  -5  38   3      483.96      483.17     39.06 o 
  -4  38   3        2.47        9.39     15.06 o 
  -3  38   3       29.90       50.25     12.11 o 
  -2  38   3       45.10       62.03     11.08 o 
  -1  38   3        1.69       -1.41      8.36 o 
   0  38   3       19.55       44.71     10.56 o 
   1  38   3       80.68       84.79     12.97 o 
   2  38   3       54.51       48.98     13.35 o 
  -4  39   3       10.74       -7.27     19.24 o 
  -3  39   3      681.83      669.68     31.41 o 
  -2  39   3      122.18      115.21     17.63 o 
  -1  39   3        2.06       22.58     14.92 o 
   0  39   3       79.21      124.69     15.96 o 
   1  39   3      262.57      291.42     30.38 o 
   2  39   3       58.62       62.25     12.38 o 
  -4  40   3        4.85        9.33     22.17 o 
  -3  40   3       14.44       80.65     38.35 o 
  -2  40   3       13.46       20.64     11.01 o 
  -1  40   3      580.42      598.79     29.29 o 
   0  40   3       15.00       31.68     10.09 o 
   1  40   3      123.65      101.36     13.93 o 
  -3  41   3      106.72      103.60     31.71 o 
  -2  41   3        0.01        9.76     10.59 o 
  -1  41   3      111.85      124.96     13.68 o 
   0  41   3        1.01        8.16     10.24 o 
   1  41   3      166.76      172.78     16.26 o 
  -2  42   3       54.66       75.50     13.53 o 
  -1  42   3       49.10       42.72     10.55 o 
   0  42   3      287.02      308.52     35.80 o 
 -10   0   4       95.48       99.71     22.04 o 
  -9   0   4      334.40      335.91     32.83 o 
  -8   0   4      555.53      500.47     36.20 o 
  -7   0   4        3.22        9.85     13.78 o 
  -6   0   4      395.54      371.10     28.16 o 
  -5   0   4      243.72      282.92     23.25 o 
  -4   0   4     6277.27     6273.44    121.98 o 
  -3   0   4     1036.97     1167.79     30.58 o 
  -2   0   4      523.50      614.13     20.79 o 
  -1   0   4     2515.66     2855.88     61.15 o 
   0   0   4     1710.56     1769.69     42.65 o 
   1   0   4     4766.41     4962.95    100.86 o 
   2   0   4     1460.09     1510.96     40.45 o 
   3   0   4     2690.58     2523.38     60.64 o 
   4   0   4      375.91      390.58     25.99 o 
   5   0   4     1093.77      978.68     44.73 o 
   6   0   4       91.20       54.53     24.73 o 
 -10   1   4       12.36       23.87     11.46 o 
  -9   1   4      232.07      212.54     18.41 o 
  -8   1   4        4.67       20.24      9.24 o 
  -7   1   4       58.31       67.52     11.69 o 
  -6   1   4       76.17       92.46     12.77 o 
  -5   1   4       78.55       59.49     10.53 o 
  -4   1   4     1079.36     1169.99     21.59 o 
  -3   1   4      347.93      369.93     11.29 o 
  -2   1   4       28.19       26.69      5.37 o 
  -1   1   4        9.40       34.19      5.64 o 
   0   1   4      926.32      930.43     19.30 o 
   1   1   4        5.27        9.07      5.20 o 
   2   1   4      522.69      488.85     15.01 o 
   3   1   4        7.96       11.14      5.95 o 
   4   1   4      543.16      540.93     20.00 o 
   5   1   4        4.27       -3.39      9.13 o 
   6   1   4      233.47      248.71     22.34 o 
 -10   2   4       17.82       33.85     11.79 o 
  -9   2   4       70.80       71.52     12.64 o 
  -8   2   4        0.16        9.27      8.37 o 
  -7   2   4     1287.44     1137.86     33.65 o 
  -6   2   4      310.98      307.09     18.57 o 
  -5   2   4       18.03       21.93      6.36 o 
  -4   2   4      458.92      445.11     20.82 o 
  -3   2   4       16.81       21.67      5.22 o 
  -2   2   4      411.23      447.95     12.61 o 
  -1   2   4      125.26      173.15      8.49 o 
   0   2   4      383.33      394.89     12.38 o 
   1   2   4     1059.27     1171.67     22.95 o 
   2   2   4     1158.96     1249.59     25.07 o 
   3   2   4       89.19      118.03      9.13 o 
   4   2   4        9.16       16.49     11.67 o 
   5   2   4      329.32      345.57     20.54 o 
   6   2   4       14.51       30.64     14.16 o 
 -10   3   4       22.38       37.20     11.51 o 
  -9   3   4       44.97       64.82     10.65 o 
  -8   3   4       16.52       30.72      8.83 o 
  -7   3   4      196.98      160.59     13.55 o 
  -6   3   4      793.01      681.45     27.66 o 
  -5   3   4      565.45      554.71     16.44 o 
  -4   3   4      491.87      513.81     16.00 o 
  -3   3   4     1220.61     1297.49     23.39 o 
  -2   3   4      119.34      104.90      7.18 o 
  -1   3   4      289.26      273.67     10.03 o 
   0   3   4     1118.08     1279.79     23.68 o 
   1   3   4      992.78     1045.49     21.34 o 
   2   3   4      145.03      140.75      9.15 o 
   3   3   4        1.64        1.82      5.34 o 
   4   3   4      437.53      417.80     18.48 o 
   5   3   4        1.88       16.00     10.21 o 
   6   3   4      318.82      351.26     26.28 o 
 -10   4   4      103.68      109.01     13.91 o 
  -9   4   4       13.28       22.15      8.55 o 
  -8   4   4       15.86       20.33      8.63 o 
  -7   4   4      837.80      777.04     29.40 o 
  -6   4   4      215.70      210.83     20.91 o 
  -5   4   4       20.57       14.75      6.39 o 
  -4   4   4       10.77        5.86      5.91 o 
  -3   4   4       86.24       87.60      6.84 o 
  -2   4   4     1692.97     1812.76     29.89 o 
  -1   4   4      162.14      213.43     13.14 o 
   0   4   4      974.99     1040.35     23.52 o 
   1   4   4     2810.65     3011.89     46.54 o 
   2   4   4      250.83      259.60     11.37 o 
   3   4   4     1080.20     1079.68     32.90 o 
   4   4   4       56.52       51.51      8.61 o 
   5   4   4     1466.93     1500.11     48.53 o 
   6   4   4      548.40      562.02     32.72 o 
 -10   5   4       23.26       18.00      8.26 o 
  -9   5   4      167.55      178.11     14.95 o 
  -8   5   4       33.35       13.74      8.47 o 
  -7   5   4      371.31      363.48     18.69 o 
  -6   5   4      185.33      182.96     15.81 o 
  -5   5   4      525.91      478.39     20.76 o 
  -4   5   4      235.59      254.69     11.59 o 
  -3   5   4      959.04      952.26     19.06 o 
  -2   5   4     1009.38     1127.41     21.38 o 
  -1   5   4      901.66     1071.74     20.68 o 
   0   5   4        3.12       15.29      5.06 o 
   1   5   4        1.24       11.51      5.01 o 
   2   5   4     2390.62     2338.79     39.29 o 
   3   5   4        1.83        9.71      7.98 o 
   4   5   4      444.12      469.74     18.53 o 
   5   5   4       35.86       53.77     10.03 o 
   6   5   4        0.11        8.78     10.34 o 
 -10   6   4      150.74      190.18     16.06 o 
  -9   6   4      611.23      644.03     27.45 o 
  -8   6   4        0.74       -3.19      7.44 o 
  -7   6   4        0.02        4.88      7.83 o 
  -6   6   4      859.50      780.41     23.52 o 
  -5   6   4     1042.91      983.37     21.69 o 
  -4   6   4      590.27      585.38     17.07 o 
  -3   6   4      237.43      187.10      8.64 o 
  -2   6   4     2176.74     2269.61     39.55 o 
  -1   6   4      162.13      214.53      9.02 o 
   0   6   4     3840.31     4458.38     64.01 o 
   1   6   4     2938.24     3030.54     46.69 o 
   2   6   4        4.36       15.94      5.61 o 
   3   6   4      787.08      737.68     22.14 o 
   4   6   4      167.24      150.74     13.88 o 
   5   6   4     1119.53     1105.78     34.06 o 
   6   6   4        0.09       12.41     10.92 o 
 -10   7   4       80.30      120.98     17.17 o 
  -9   7   4      143.46      187.22     15.68 o 
  -8   7   4      166.22      139.49     13.37 o 
  -7   7   4     2107.51     1824.40     40.37 o 
  -6   7   4       11.29       18.47      9.93 o 
  -5   7   4      256.66      275.92     12.13 o 
  -4   7   4     1317.94     1337.75     23.93 o 
  -3   7   4      166.25      205.08      8.90 o 
  -2   7   4        2.97       -4.06      4.66 o 
  -1   7   4     2869.40     3521.70     56.59 o 
   0   7   4      359.53      393.42     11.88 o 
   1   7   4       24.82       22.40      5.35 o 
   2   7   4      797.53      722.55     18.35 o 
   3   7   4      158.65      205.00     16.35 o 
   4   7   4       88.25       73.96     11.15 o 
   5   7   4        0.13        1.15      7.78 o 
   6   7   4      342.14      370.81     27.51 o 
 -10   8   4      104.06      121.65     13.29 o 
  -9   8   4        1.08       -2.50      7.94 o 
  -8   8   4        8.82       11.57      8.16 o 
  -7   8   4      378.43      339.51     18.36 o 
  -6   8   4      101.70       88.57     11.23 o 
  -5   8   4      201.69      182.99     10.79 o 
  -4   8   4       11.93       21.01      5.14 o 
  -3   8   4        0.10        7.21      5.00 o 
  -2   8   4        0.02       12.17      4.99 o 
  -1   8   4      269.31      403.70     20.69 o 
   0   8   4     3177.39     3620.48     53.30 o 
   1   8   4      823.30      855.18     18.56 o 
   2   8   4       30.28       35.71      7.15 o 
   3   8   4        9.37       10.35      8.15 o 
   4   8   4       42.92       73.13     10.83 o 
   5   8   4       58.16       84.35     11.43 o 
   6   8   4        1.66       36.18     14.70 o 
  -9   9   4        1.57       24.17      8.77 o 
  -8   9   4        0.95        5.34      7.73 o 
  -7   9   4      252.70      257.15     26.57 o 
  -6   9   4       20.95       27.90      9.17 o 
  -5   9   4      442.90      427.18     14.85 o 
  -4   9   4       62.98       74.36     10.68 o 
  -3   9   4     5448.25     5788.08     80.88 o 
  -2   9   4      132.75      132.92      7.86 o 
  -1   9   4     2865.22     3051.22     45.97 o 
   0   9   4     2572.20     2730.55     42.05 o 
   1   9   4      269.86      273.67     10.05 o 
   2   9   4       10.78       16.30      9.15 o 
   3   9   4        3.27        9.33      8.29 o 
   4   9   4      858.69      853.81     28.65 o 
   5   9   4       10.17       25.44     12.73 o 
   6   9   4      119.73      137.30     17.14 o 
  -9  10   4      287.27      330.14     20.02 o 
  -8  10   4      302.69      296.36     18.34 o 
  -7  10   4     1095.09     1032.81     28.73 o 
  -6  10   4     2080.05     1773.69     38.36 o 
  -5  10   4      151.34      141.78     10.24 o 
  -4  10   4     1661.71     1546.28     25.25 o 
  -3  10   4      571.89      615.91     15.46 o 
  -2  10   4      627.90      662.64     15.63 o 
  -1  10   4     5658.01     6466.57     89.18 o 
   0  10   4     1188.47     1367.01     28.14 o 
   1  10   4      214.56      219.17     10.94 o 
   2  10   4       45.39       55.27     10.87 o 
   3  10   4     2222.91     2138.91     60.27 o 
   4  10   4        2.19       14.08      8.05 o 
   5  10   4     1142.89     1037.75     33.60 o 
   6  10   4      171.91      183.91     16.52 o 
  -9  11   4      244.78      261.77     17.98 o 
  -8  11   4      265.60      244.60     16.96 o 
  -7  11   4      932.43      851.72     25.85 o 
  -6  11   4      302.45      280.64     16.30 o 
  -5  11   4      140.29      133.82     12.68 o 
  -4  11   4      552.62      591.21     13.83 o 
  -3  11   4       14.72        8.33      5.36 o 
  -2  11   4     1143.20     1200.57     22.82 o 
  -1  11   4     3814.71     4137.47     66.52 o 
   0  11   4     2387.16     2569.67     45.10 o 
   1  11   4       86.19       87.06     11.49 o 
   2  11   4     1226.60     1065.43     30.97 o 
   3  11   4        0.18        5.35      7.39 o 
   4  11   4      756.09      741.96     27.62 o 
   5  11   4       83.00      117.87     13.88 o 
   6  11   4      218.15      215.65     32.79 o 
  -9  12   4        6.52       28.64      9.66 o 
  -8  12   4       29.01       43.59      9.85 o 
  -7  12   4      258.60      270.36     17.01 o 
  -6  12   4      191.39      183.76     11.97 o 
  -5  12   4      603.82      569.44     17.71 o 
  -4  12   4     1529.94     1413.43     24.34 o 
  -3  12   4       93.74       85.79      8.50 o 
  -2  12   4       11.89       24.27      5.56 o 
  -1  12   4      648.13      691.36     18.69 o 
   0  12   4     1101.66     1216.00     26.07 o 
   1  12   4       58.94       62.35     11.08 o 
   2  12   4      324.74      320.20     19.47 o 
   3  12   4      240.49      239.75     21.54 o 
   4  12   4       41.34       29.81      8.95 o 
   5  12   4       55.25       73.41     11.49 o 
   6  12   4      244.83      252.96     19.36 o 
  -9  13   4      120.77      171.91     15.27 o 
  -8  13   4       56.58       50.92     10.37 o 
  -7  13   4       16.75       16.73      8.30 o 
  -6  13   4      634.24      605.10     18.81 o 
  -5  13   4     1282.41     1156.70     26.15 o 
  -4  13   4      429.45      443.93     15.40 o 
  -3  13   4      679.66      642.00     16.23 o 
  -2  13   4      466.34      490.73     13.83 o 
  -1  13   4     3559.00     3731.29     61.36 o 
   0  13   4       12.57       12.69      5.41 o 
   1  13   4       85.36      110.31     12.40 o 
   2  13   4      180.62      186.67     15.34 o 
   3  13   4      309.56      288.82     18.84 o 
   4  13   4        1.00       14.50      9.66 o 
   5  13   4     1066.18     1037.15     38.72 o 
   6  13   4       32.98       64.97     11.43 o 
  -9  14   4       40.84       45.63     13.38 o 
  -8  14   4      520.21      509.73     23.90 o 
  -7  14   4      259.63      234.21     17.23 o 
  -6  14   4      162.42      168.92     11.90 o 
  -5  14   4       21.32       37.43      8.41 o 
  -4  14   4     2194.76     2115.11     33.01 o 
  -3  14   4      150.42      195.21      8.98 o 
  -2  14   4       41.05       39.53      6.12 o 
  -1  14   4      771.50      782.33     20.14 o 
   0  14   4     2116.82     2235.46     40.71 o 
   1  14   4       18.07       37.42     10.08 o 
   2  14   4       70.60       63.17     10.85 o 
   3  14   4      117.64      142.82     18.15 o 
   4  14   4      476.05      489.86     24.90 o 
   5  14   4       10.67       27.89      9.49 o 
   6  14   4       30.80       42.39     19.37 o 
  -9  15   4      168.50      155.39     22.99 o 
  -8  15   4       36.14       41.28     10.32 o 
  -7  15   4      491.88      489.52     21.93 o 
  -6  15   4     1027.21      985.43     24.21 o 
  -5  15   4      386.49      358.28     18.78 o 
  -4  15   4      671.88      650.72     18.01 o 
  -3  15   4      531.50      549.07     13.86 o 
  -2  15   4      317.78      320.32     13.20 o 
  -1  15   4     1381.71     1434.91     29.83 o 
   0  15   4      138.63      151.30     13.58 o 
   1  15   4      385.33      365.34     19.16 o 
   2  15   4       16.48       21.21      8.94 o 
   3  15   4      203.32      190.84     16.04 o 
   4  15   4     1436.50     1360.63     39.41 o 
   5  15   4       69.10       72.75     11.36 o 
   6  15   4       42.10       48.95     10.99 o 
  -9  16   4       51.22       60.13     12.90 o 
  -8  16   4      358.77      296.43     18.88 o 
  -7  16   4       77.08       49.58     12.99 o 
  -6  16   4     1863.42     1816.56     43.42 o 
  -5  16   4      430.58      406.35     19.98 o 
  -4  16   4      599.60      575.64     17.72 o 
  -3  16   4        0.10        2.88      6.33 o 
  -2  16   4      230.51      217.15      9.93 o 
  -1  16   4      159.78      192.27     11.15 o 
   0  16   4      211.75      231.05     15.67 o 
   1  16   4     2646.44     2608.37     56.02 o 
   2  16   4       11.57       17.14      8.48 o 
   3  16   4      419.27      454.26     23.33 o 
   4  16   4        3.89        7.17      7.28 o 
   5  16   4      206.96      199.59     17.50 o 
   6  16   4       27.35       40.66     10.22 o 
  -9  17   4        0.01       12.68     12.05 o 
  -8  17   4       10.74       20.90      8.61 o 
  -7  17   4      255.00      274.15     22.41 o 
  -6  17   4      643.32      663.36     35.11 o 
  -5  17   4       23.68       39.09     10.08 o 
  -4  17   4       19.68       17.83      7.53 o 
  -3  17   4       45.87       39.71      6.52 o 
  -2  17   4      176.00      177.84     11.53 o 
  -1  17   4        8.76       14.70      6.51 o 
   0  17   4       31.87       37.89     10.01 o 
   1  17   4      162.44      177.93     24.74 o 
   2  17   4      355.11      286.19     18.43 o 
   3  17   4      182.15      165.55     15.03 o 
   4  17   4       39.93       53.44      9.90 o 
   5  17   4      433.94      448.91     25.98 o 
  -9  18   4       41.32       45.54     12.20 o 
  -8  18   4      137.79      149.34     14.10 o 
  -7  18   4        5.98       22.00     11.06 o 
  -6  18   4      854.62      813.83     29.80 o 
  -5  18   4      496.99      500.86     30.07 o 
  -4  18   4       17.84       18.37      9.47 o 
  -3  18   4      284.60      280.88     10.96 o 
  -2  18   4       16.08        9.72      7.32 o 
  -1  18   4      371.04      375.76     15.86 o 
   0  18   4      846.72      764.80     25.87 o 
   1  18   4     2543.65     2233.96     50.43 o 
   2  18   4       24.36       25.03      8.98 o 
   3  18   4      178.83      172.77     15.58 o 
   4  18   4        9.54       19.57      8.27 o 
   5  18   4        3.58        0.37      8.52 o 
  -9  19   4      306.28      377.47     26.11 o 
  -8  19   4       18.22       31.77     10.29 o 
  -7  19   4      379.58      401.89     22.45 o 
  -6  19   4       31.06       46.18      8.97 o 
  -5  19   4     2328.48     2089.24     48.61 o 
  -4  19   4      226.18      235.19     16.74 o 
  -3  19   4      624.57      598.31     15.44 o 
  -2  19   4     1253.16     1224.35     35.82 o 
  -1  19   4      232.64      211.31     12.13 o 
   0  19   4      157.76      148.02     14.44 o 
   1  19   4      336.10      333.12     19.69 o 
   2  19   4        0.68        6.76      7.84 o 
   3  19   4      259.65      198.97     16.70 o 
   4  19   4       29.32       45.35     10.73 o 
   5  19   4       45.42       62.09     11.05 o 
  -9  20   4      124.44      144.03     26.74 o 
  -8  20   4       32.96       27.45     15.94 o 
  -7  20   4      116.52       95.39     15.60 o 
  -6  20   4      589.50      562.61     30.21 o 
  -5  20   4      198.04      219.63     14.17 o 
  -4  20   4      532.04      527.30     19.05 o 
  -3  20   4        4.21       -1.70      7.79 o 
  -2  20   4      630.25      612.59     19.58 o 
  -1  20   4        4.90       19.41      9.59 o 
   0  20   4     1014.77     1022.71     60.76 o 
   1  20   4      433.99      424.65     21.56 o 
   2  20   4      382.01      383.25     21.41 o 
   3  20   4      814.62      802.48     28.73 o 
   4  20   4      175.85      183.69     24.56 o 
   5  20   4      597.71      589.13     30.10 o 
  -8  21   4       42.36       42.28     28.73 o 
  -7  21   4       38.51       41.07     12.67 o 
  -6  21   4      803.33      715.79     22.93 o 
  -5  21   4     1808.86     1744.88     37.90 o 
  -4  21   4       11.21       17.51      8.15 o 
  -3  21   4     1282.85     1225.42     57.76 o 
  -2  21   4      896.66      806.52     22.91 o 
  -1  21   4     1456.30     1193.00     53.85 o 
   0  21   4     3462.40     3059.72    137.90 o 
   1  21   4      270.58      268.88     18.15 o 
   2  21   4      596.69      529.40     25.03 o 
   3  21   4       33.23       29.06      9.85 o 
   4  21   4      860.43      836.93     30.98 o 
   5  21   4        4.78        2.09      8.68 o 
  -8  22   4       77.04       44.51     27.35 o 
  -7  22   4       20.52       29.30     11.73 o 
  -6  22   4        2.44        5.57     10.35 o 
  -5  22   4       55.18       93.14     10.48 o 
  -4  22   4      964.96      880.66     24.26 o 
  -3  22   4       13.34       22.83      8.75 o 
  -2  22   4      395.54      375.20     16.65 o 
  -1  22   4        9.39       18.11      9.21 o 
   0  22   4     1613.44     1498.42     39.02 o 
   1  22   4     1137.29      986.38     45.14 o 
   2  22   4       99.34      103.84     14.86 o 
   3  22   4      171.99      166.68     15.85 o 
   4  22   4       58.75       62.63     19.11 o 
   5  22   4        3.53       -1.30      9.13 o 
  -8  23   4       14.71       16.72     11.83 o 
  -7  23   4      361.34      343.27     21.08 o 
  -6  23   4       67.88       77.04     11.69 o 
  -5  23   4        0.00       -6.49      6.49 o 
  -4  23   4      267.90      267.53     14.88 o 
  -3  23   4     1941.88     1802.84     37.99 o 
  -2  23   4       72.48       84.62     10.50 o 
  -1  23   4      571.85      587.09     23.54 o 
   0  23   4     1032.18      987.34     30.44 o 
   1  23   4      594.62      550.62     24.85 o 
   2  23   4       50.51       43.66     10.36 o 
   3  23   4      124.64      140.02     14.58 o 
   4  23   4       20.37        5.93      8.66 o 
   5  23   4       24.53       28.88     14.43 o 
  -8  24   4       16.91       -0.61     11.75 o 
  -7  24   4       33.47       44.57     12.14 o 
  -6  24   4       17.25       32.43      8.27 o 
  -5  24   4        0.58       12.88      7.35 o 
  -4  24   4      288.01      277.03     18.03 o 
  -3  24   4      111.09      120.10     11.36 o 
  -2  24   4     1273.95     1182.32     29.00 o 
  -1  24   4      146.19      130.12     13.70 o 
   0  24   4       22.20       33.65     19.46 o 
   1  24   4       29.65       24.84      9.37 o 
   2  24   4        6.54       17.63      8.39 o 
   3  24   4       48.83       66.64     11.37 o 
   4  24   4       82.99       93.90     13.58 o 
   5  24   4       21.24       44.29     10.91 o 
  -8  25   4        0.52       10.68     28.44 o 
  -7  25   4        0.97        0.59     10.25 o 
  -6  25   4       70.01       85.93     10.86 o 
  -5  25   4     1294.72     1288.61     38.94 o 
  -4  25   4       55.42       78.67     11.27 o 
  -3  25   4       86.90       85.43     10.39 o 
  -2  25   4       79.23       72.51      9.85 o 
  -1  25   4      823.61      803.76     27.25 o 
   0  25   4       52.85       47.68     10.51 o 
   1  25   4        0.10        3.09     10.15 o 
   2  25   4     1324.95     1213.60     36.85 o 
   3  25   4       80.53       75.79     12.04 o 
   4  25   4       91.51       90.99     13.23 o 
  -8  26   4       59.94       44.14     14.43 o 
  -7  26   4       20.23       37.58     12.76 o 
  -6  26   4      655.52      634.50     23.21 o 
  -5  26   4      577.37      593.82     21.32 o 
  -4  26   4      917.86      928.13     31.47 o 
  -3  26   4       42.70       39.08      8.82 o 
  -2  26   4      134.19      129.27     13.76 o 
  -1  26   4        6.86       10.26      8.29 o 
   0  26   4      303.17      271.54     18.93 o 
   1  26   4       46.40       51.25     10.64 o 
   2  26   4        6.18        2.41      7.86 o 
   3  26   4      239.48      231.68     19.02 o 
   4  26   4       54.48       77.94     12.66 o 
  -8  27   4        5.44       13.73     19.93 o 
  -7  27   4      236.61      305.86     24.78 o 
  -6  27   4       35.68       60.63      9.51 o 
  -5  27   4      325.19      329.54     20.65 o 
  -4  27   4        2.80        0.96      9.98 o 
  -3  27   4      202.43      259.95     15.49 o 
  -2  27   4      376.01      315.51     19.33 o 
  -1  27   4       26.17       41.82     10.19 o 
   0  27   4      661.28      578.82     25.54 o 
   1  27   4      125.15      129.57     17.37 o 
   2  27   4      287.21      260.21     19.40 o 
   3  27   4       63.29       83.75     12.84 o 
   4  27   4      164.97      186.47     17.40 o 
  -7  28   4        1.27        7.60      9.57 o 
  -6  28   4      401.15      439.03     25.31 o 
  -5  28   4       65.85      104.47     12.77 o 
  -4  28   4       13.37       30.02     11.61 o 
  -3  28   4       58.17       63.66      9.84 o 
  -2  28   4       93.71       67.20     11.22 o 
  -1  28   4       25.72       32.78      9.46 o 
   0  28   4       42.02       48.35     10.81 o 
   1  28   4       19.92       36.03     10.03 o 
   2  28   4       11.79       30.28      9.59 o 
   3  28   4       69.63       75.27     12.21 o 
   4  28   4       32.56       49.63     11.06 o 
  -7  29   4       77.89      116.64     14.00 o 
  -6  29   4      560.55      611.53     45.37 o 
  -5  29   4      865.26      881.67     30.20 o 
  -4  29   4       17.64       32.39      9.69 o 
  -3  29   4     1127.22     1094.46     29.09 o 
  -2  29   4       31.35       17.36      9.36 o 
  -1  29   4      560.44      531.87     25.28 o 
   0  29   4     1651.23     1483.89     48.17 o 
   1  29   4        0.13       -4.43      7.88 o 
   2  29   4      167.61      168.69     16.51 o 
   3  29   4       26.04       41.96     10.50 o 
   4  29   4        2.28       -5.66     11.04 o 
  -7  30   4      264.12      280.54     23.21 o 
  -6  30   4      212.09      234.62     21.52 o 
  -5  30   4       45.01       38.57     10.76 o 
  -4  30   4       76.54      109.56     17.08 o 
  -3  30   4       31.09       39.17      9.94 o 
  -2  30   4       44.21       47.25     10.61 o 
  -1  30   4       38.27       40.08     10.21 o 
   0  30   4      367.16      455.60     48.30 o 
   1  30   4       27.00       10.11      8.74 o 
   2  30   4      116.65      122.59     14.34 o 
   3  30   4      276.67      282.10     21.50 o 
   4  30   4       29.05       33.70     11.42 o 
  -7  31   4      396.08      435.26     29.75 o 
  -6  31   4       31.05       14.03     11.88 o 
  -5  31   4      757.00      793.50     37.12 o 
  -4  31   4      156.18      176.19     15.60 o 
  -3  31   4      123.82      132.49     17.78 o 
  -2  31   4      185.48      168.39     17.62 o 
  -1  31   4      368.64      378.17     22.42 o 
   0  31   4      192.86      173.05     18.15 o 
   1  31   4       47.57       71.16     11.89 o 
   2  31   4      269.25      251.41     20.05 o 
   3  31   4        9.10       41.92     12.74 o 
  -7  32   4        0.10       25.95     12.79 o 
  -6  32   4      246.08      237.33     22.50 o 
  -5  32   4      108.69      136.13     21.80 o 
  -4  32   4      424.17      438.67     23.86 o 
  -3  32   4       86.59       94.84     12.97 o 
  -2  32   4      572.32      530.91     27.95 o 
  -1  32   4       25.55       40.78     10.11 o 
   0  32   4       52.12       57.58     12.94 o 
   1  32   4       32.62       19.75     12.63 o 
   2  32   4       84.18      102.20     13.76 o 
   3  32   4      106.68       93.24     13.55 o 
  -6  33   4       20.39       60.47     14.54 o 
  -5  33   4        5.30       17.04     19.53 o 
  -4  33   4       16.25       14.14      9.18 o 
  -3  33   4        6.07        2.74      8.16 o 
  -2  33   4      147.15      205.69     17.20 o 
  -1  33   4       73.64       54.50     10.64 o 
   0  33   4       32.97       43.47     10.65 o 
   1  33   4       20.20       17.87      9.11 o 
   2  33   4        5.09        1.62      8.79 o 
   3  33   4        3.64        7.28      9.18 o 
  -6  34   4       93.33       98.84     15.89 o 
  -5  34   4        0.01       -7.34     11.23 o 
  -4  34   4       22.15       21.99     11.46 o 
  -3  34   4      167.75      164.49     24.62 o 
  -2  34   4      151.59      179.85     16.17 o 
  -1  34   4        0.29       14.05      8.92 o 
   0  34   4        3.03        5.94      8.94 o 
   1  34   4       92.17      112.50     20.33 o 
   2  34   4        0.80       16.75      9.95 o 
   3  34   4        1.54       12.50      8.81 o 
  -6  35   4        2.46      -18.06     28.16 o 
  -5  35   4      476.39      542.19     43.14 o 
  -4  35   4        3.49       -4.90     11.31 o 
  -3  35   4      129.74      128.24     13.11 o 
  -2  35   4      113.34      150.27     15.14 o 
  -1  35   4        0.47        2.15      8.56 o 
   0  35   4      116.40       89.98     13.29 o 
   1  35   4       60.80       87.76     13.21 o 
   2  35   4     1059.89     1005.51     35.86 o 
  -5  36   4       95.02      124.44     17.33 o 
  -4  36   4      559.07      576.57     67.38 o 
  -3  36   4      125.88      151.80     17.53 o 
  -2  36   4       63.45       85.44     12.15 o 
  -1  36   4      135.92      160.15     21.50 o 
   0  36   4       21.71       31.42     10.82 o 
   1  36   4       35.27       55.60     11.33 o 
   2  36   4       35.70       59.70     18.84 o 
  -5  37   4      402.69      470.65     30.84 o 
  -4  37   4       18.37       22.46     14.31 o 
  -3  37   4       21.60       17.99     19.25 o 
  -2  37   4       34.51       49.62     10.83 o 
  -1  37   4      153.91      174.45     16.99 o 
   0  37   4      307.73      305.31     21.88 o 
   1  37   4        3.68        9.89      9.65 o 
  -4  38   4       27.56       42.82     17.03 o 
  -3  38   4       19.71       30.46     14.82 o 
  -2  38   4        2.04        2.68      8.34 o 
  -1  38   4       20.10       19.25     14.64 o 
   0  38   4      198.96      209.92     18.10 o 
   1  38   4       80.07      103.31     13.41 o 
  -4  39   4       22.54       53.81     17.03 o 
  -3  39   4       39.16       38.06     24.22 o 
  -2  39   4      243.59      301.24     21.40 o 
  -1  39   4        6.03       24.74      9.43 o 
   0  39   4        2.64       16.74     10.72 o 
  -3  40   4       60.43       92.59     19.90 o 
  -2  40   4       18.59       22.50     10.32 o 
  -1  40   4      307.62      309.75     21.43 o 
   0  40   4      138.17      153.49     16.02 o 
  -2  41   4       33.48       32.95     10.75 o 
  -1  41   4       41.31       44.76     10.67 o 
 -10   1   5      108.08      115.32     14.12 o 
  -9   1   5       27.24       51.67     11.20 o 
  -8   1   5        4.89       13.97      9.30 o 
  -7   1   5      109.32       90.16     12.54 o 
  -6   1   5     1399.08     1248.46     34.85 o 
  -5   1   5        2.35       -8.49      8.49 o 
  -4   1   5      125.95      136.86      8.65 o 
  -3   1   5     1510.24     1525.11     27.90 o 
  -2   1   5      727.57      784.23     24.40 o 
  -1   1   5      140.69      158.42      9.61 o 
   0   1   5        0.12       -5.43      5.43 o 
   1   1   5     1581.01     1648.52     43.08 o 
   2   1   5      711.94      680.55     18.89 o 
   3   1   5       11.23       19.44      6.96 o 
   4   1   5      760.26      738.35     38.16 o 
   5   1   5        9.96       14.73     13.21 o 
 -10   2   5       81.24       88.25     12.38 o 
  -9   2   5       39.07       49.33     11.74 o 
  -8   2   5      214.02      192.23     17.37 o 
  -7   2   5        0.16        4.17      8.57 o 
  -6   2   5      264.93      277.24     18.38 o 
  -5   2   5       32.80       18.51      9.55 o 
  -4   2   5      285.24      281.69     11.11 o 
  -3   2   5      244.96      270.50     12.45 o 
  -2   2   5     2598.22     2714.02     43.10 o 
  -1   2   5      360.38      430.84     14.00 o 
   0   2   5      290.14      302.72     12.93 o 
   1   2   5      629.41      610.05     17.20 o 
   2   2   5      748.11      730.06     19.23 o 
   3   2   5     1710.29     1580.39     35.62 o 
   4   2   5        0.47       15.77      9.48 o 
   5   2   5       99.95      132.37     23.00 o 
 -10   3   5      113.12      177.74     16.85 o 
  -9   3   5        3.48       19.37      9.56 o 
  -8   3   5      517.19      446.08     33.61 o 
  -7   3   5      169.90      132.73     14.17 o 
  -6   3   5      275.20      257.75     17.61 o 
  -5   3   5      108.95       93.76     12.41 o 
  -4   3   5     1051.98     1045.17     22.02 o 
  -3   3   5      166.09      238.92     12.63 o 
  -2   3   5      969.30     1080.78     22.34 o 
  -1   3   5     1958.95     1985.05     34.15 o 
   0   3   5      388.54      427.21     14.35 o 
   1   3   5      506.76      498.33     15.92 o 
   2   3   5     1143.34     1090.75     24.29 o 
   3   3   5     1017.97     1049.05     31.38 o 
   4   3   5      344.93      357.36     38.73 o 
   5   3   5      421.56      404.48     28.26 o 
 -10   4   5      526.90      594.20     31.63 o 
  -9   4   5       50.68       52.32     11.63 o 
  -8   4   5        0.10       -0.53      9.23 o 
  -7   4   5      449.22      402.33     23.54 o 
  -6   4   5      223.08      173.52     15.57 o 
  -5   4   5      477.26      496.03     16.98 o 
  -4   4   5     1207.63     1170.14     26.43 o 
  -3   4   5        6.49        8.04      5.68 o 
  -2   4   5     1463.12     1499.14     27.72 o 
  -1   4   5      263.13      319.12     12.15 o 
   0   4   5      171.30      155.76      9.46 o 
   1   4   5      286.16      291.14     12.32 o 
   2   4   5       26.68       31.66      8.16 o 
   3   4   5      149.39      161.88     14.18 o 
   4   4   5       22.04       10.93      9.48 o 
   5   4   5        4.30       34.54     11.70 o 
 -10   5   5       90.55      119.00     14.41 o 
  -9   5   5        8.44       10.14      9.82 o 
  -8   5   5        3.95        0.84      8.32 o 
  -7   5   5       34.79       49.93     10.80 o 
  -6   5   5      949.63      824.74     34.16 o 
  -5   5   5      942.35      877.91     24.73 o 
  -4   5   5     1354.83     1375.64     33.44 o 
  -3   5   5       24.59       33.70      6.29 o 
  -2   5   5     1600.26     1753.70     30.96 o 
  -1   5   5      336.08      370.95     13.03 o 
   0   5   5       40.04       45.38      6.91 o 
   1   5   5      331.76      335.47     13.12 o 
   2   5   5        2.06        3.37      8.01 o 
   3   5   5       15.53       24.02      9.38 o 
   4   5   5       40.37       64.82     10.46 o 
   5   5   5      229.14      227.88     21.71 o 
 -10   6   5      230.46      288.06     21.73 o 
  -9   6   5        4.05       23.88      9.99 o 
  -8   6   5       23.92       34.48     14.03 o 
  -7   6   5      270.31      271.38     18.97 o 
  -6   6   5      564.73      477.94     22.26 o 
  -5   6   5      562.89      543.72     23.39 o 
  -4   6   5      719.53      693.00     17.03 o 
  -3   6   5      383.09      401.28     14.96 o 
  -2   6   5      833.61      912.99     20.18 o 
  -1   6   5      124.58      134.20      8.94 o 
   0   6   5      270.37      277.07     11.57 o 
   1   6   5       14.32       37.71      6.17 o 
   2   6   5      169.18      180.81     15.08 o 
   3   6   5       75.02       72.25     12.08 o 
   4   6   5       41.81       60.47     10.37 o 
   5   6   5       34.27       23.15     11.44 o 
 -10   7   5       73.74       99.34     13.38 o 
  -9   7   5       35.32       50.93     14.60 o 
  -8   7   5      778.46      717.10     29.27 o 
  -7   7   5        0.98       16.44      8.91 o 
  -6   7   5     1128.27     1001.66     30.86 o 
  -5   7   5      791.27      674.78     38.67 o 
  -4   7   5      573.41      544.78     14.98 o 
  -3   7   5      179.71      167.71     11.01 o 
  -2   7   5      316.27      338.83     13.61 o 
  -1   7   5      887.68      968.83     20.80 o 
   0   7   5       27.59       43.35      6.40 o 
   1   7   5     3655.08     3511.62    113.95 o 
   2   7   5     2488.42     2415.66     54.07 o 
   3   7   5        3.83       23.29      8.57 o 
   4   7   5      701.78      700.74     27.46 o 
   5   7   5        1.15        8.33     10.71 o 
 -10   8   5       80.70      104.49     13.39 o 
  -9   8   5      313.07      336.15     23.04 o 
  -8   8   5       41.30       47.67     11.08 o 
  -7   8   5        1.37       10.78      8.62 o 
  -6   8   5      693.40      634.77     36.75 o 
  -5   8   5      327.40      328.14     15.14 o 
  -4   8   5     2393.86     2179.25     36.48 o 
  -3   8   5       10.85       20.65      6.33 o 
  -2   8   5       59.51       59.93      7.24 o 
  -1   8   5        0.96        1.93      5.32 o 
   0   8   5      208.72      210.77     22.31 o 
   1   8   5      224.15      221.28     16.09 o 
   2   8   5       14.03       18.28      8.62 o 
   3   8   5      923.24      874.81     29.29 o 
   4   8   5       15.74       30.20      8.48 o 
   5   8   5      105.46      129.32     18.12 o 
  -9   9   5       19.34       30.97     11.86 o 
  -8   9   5      383.11      351.58     19.79 o 
  -7   9   5      264.56      257.29     18.39 o 
  -6   9   5        0.95        0.79      8.42 o 
  -5   9   5      920.91      861.34     23.57 o 
  -4   9   5       50.88       65.38      7.62 o 
  -3   9   5      509.27      463.53     14.28 o 
  -2   9   5      396.06      468.78     14.30 o 
  -1   9   5      140.36      211.91      9.82 o 
   0   9   5       43.14       54.14      8.50 o 
   1   9   5       34.59       54.72     10.78 o 
   2   9   5      350.42      321.50     20.80 o 
   3   9   5      301.97      325.69     20.16 o 
   4   9   5      518.07      497.53     25.52 o 
   5   9   5     1252.75     1186.03     44.44 o 
  -9  10   5      122.38      145.36     19.49 o 
  -8  10   5      109.55      141.87     13.61 o 
  -7  10   5      713.74      715.76     34.19 o 
  -6  10   5      211.53      206.76     16.20 o 
  -5  10   5        9.32       15.47      8.07 o 
  -4  10   5       81.44       74.67      9.45 o 
  -3  10   5      277.35      240.08     11.08 o 
  -2  10   5       44.51       53.86      7.02 o 
  -1  10   5        1.93        8.63      6.79 o 
   0  10   5       82.62      102.51      9.64 o 
   1  10   5      328.57      299.87     18.26 o 
   2  10   5       47.68       51.44     11.36 o 
   3  10   5      273.28      248.75     18.02 o 
   4  10   5      150.73      132.43     13.97 o 
   5  10   5      126.26      131.16     22.58 o 
  -9  11   5       27.72       67.07     14.76 o 
  -8  11   5       96.31      120.65     12.34 o 
  -7  11   5       75.72       81.02     10.96 o 
  -6  11   5       67.20       62.44      9.91 o 
  -5  11   5     1535.75     1467.63     33.95 o 
  -4  11   5      404.36      459.39     17.24 o 
  -3  11   5       81.10       73.58      7.90 o 
  -2  11   5      334.43      389.53     13.14 o 
  -1  11   5       66.58       81.99      9.31 o 
   0  11   5       10.45       14.77      9.12 o 
   1  11   5     4209.50     4012.58     90.68 o 
   2  11   5      211.90      202.28     15.85 o 
   3  11   5       43.86       41.52      9.44 o 
   4  11   5       37.25       38.64     10.06 o 
   5  11   5       25.07       22.91      9.47 o 
  -9  12   5      120.02      103.89     12.72 o 
  -8  12   5       56.02       54.78     10.38 o 
  -7  12   5       85.87       97.38     11.65 o 
  -6  12   5      442.90      457.62     19.67 o 
  -5  12   5      405.75      438.42     17.74 o 
  -4  12   5     1260.22     1174.90     27.92 o 
  -3  12   5        4.34       14.79      6.29 o 
  -2  12   5      285.14      271.79     13.55 o 
  -1  12   5        3.70        4.87      6.47 o 
   0  12   5     1309.34     1284.74     34.59 o 
   1  12   5     2038.00     1980.48     54.86 o 
   2  12   5      343.97      341.61     20.15 o 
   3  12   5      452.16      444.72     23.67 o 
   4  12   5        1.70        9.45      8.49 o 
   5  12   5        2.09       25.31     12.63 o 
  -9  13   5       18.51       16.12      8.87 o 
  -8  13   5        1.62       21.45      8.81 o 
  -7  13   5      234.45      228.59     22.16 o 
  -6  13   5     1496.27     1288.52     36.75 o 
  -5  13   5     1311.90     1253.21     36.28 o 
  -4  13   5      130.69      128.38     11.11 o 
  -3  13   5     1078.70     1019.28     22.12 o 
  -2  13   5     1223.29     1252.38     28.34 o 
  -1  13   5        3.43        3.92      6.45 o 
   0  13   5       26.01       19.93      9.46 o 
   1  13   5     1529.53     1500.11     38.91 o 
   2  13   5        0.46        2.26      7.10 o 
   3  13   5        0.05       -0.38      7.56 o 
   4  13   5     1095.15     1059.83     34.95 o 
   5  13   5      534.66      519.55     27.97 o 
  -9  14   5        1.59       12.15      8.83 o 
  -8  14   5        0.11       10.56      7.96 o 
  -7  14   5      461.87      431.96     20.82 o 
  -6  14   5       47.96       54.93     12.69 o 
  -5  14   5     1117.92      979.03     37.82 o 
  -4  14   5       25.33       31.00      8.22 o 
  -3  14   5        0.00       -3.46      5.71 o 
  -2  14   5      840.06      791.45     21.75 o 
  -1  14   5      155.13      173.97     11.55 o 
   0  14   5       29.16       22.88      9.62 o 
   1  14   5      201.52      208.68     22.57 o 
   2  14   5      420.97      418.06     22.31 o 
   3  14   5       43.29       44.75      9.99 o 
   4  14   5       11.56       22.46      8.85 o 
   5  14   5      251.33      253.85     19.71 o 
  -9  15   5        0.88       -5.71      9.76 o 
  -8  15   5       36.55       46.12      9.73 o 
  -7  15   5        2.70       10.41      7.98 o 
  -6  15   5      973.85      923.36     37.70 o 
  -5  15   5        0.47        5.11      6.93 o 
  -4  15   5        0.29        8.06      7.58 o 
  -3  15   5       20.35       29.21      8.13 o 
  -2  15   5       18.80       26.34      8.11 o 
  -1  15   5      103.72      111.73      9.92 o 
   0  15   5      106.40      108.98     12.93 o 
   1  15   5        3.68       -6.62      7.52 o 
   2  15   5      183.30      169.45     15.35 o 
   3  15   5      873.97      807.92     29.16 o 
   4  15   5       57.02       47.62     12.31 o 
   5  15   5      400.29      410.49     25.61 o 
  -9  16   5        3.66       -9.00      9.00 o 
  -8  16   5       43.97       30.57      9.43 o 
  -7  16   5      216.98      219.85     15.74 o 
  -6  16   5     1130.72     1066.39     28.05 o 
  -5  16   5       85.47       87.62      9.45 o 
  -4  16   5       18.49       21.94      8.03 o 
  -3  16   5      108.16      107.46     10.62 o 
  -2  16   5       13.17       20.25      7.68 o 
  -1  16   5     1137.35      983.63     51.09 o 
   0  16   5      674.19      621.43     23.37 o 
   1  16   5      372.82      335.40     19.71 o 
   2  16   5      292.57      297.71     21.81 o 
   3  16   5       97.61       65.66     11.17 o 
   4  16   5      227.25      243.52     19.18 o 
   5  16   5      165.92      162.63     16.10 o 
  -9  17   5        2.75       23.04      9.35 o 
  -8  17   5      101.99      116.56     12.95 o 
  -7  17   5      149.43      150.97     13.71 o 
  -6  17   5      513.81      554.61     18.58 o 
  -5  17   5     2418.61     2255.21     40.42 o 
  -4  17   5      173.90      150.24     11.92 o 
  -3  17   5       43.93       59.74      9.36 o 
  -2  17   5      345.57      297.44     14.80 o 
  -1  17   5      710.16      724.43     29.19 o 
   0  17   5       60.29       77.95     13.77 o 
   1  17   5        5.48       13.53     11.12 o 
   2  17   5      202.76      205.92     16.70 o 
   3  17   5       86.31       81.31     13.40 o 
   4  17   5      891.29      853.80     31.49 o 
   5  17   5        0.02       15.30      9.31 o 
  -9  18   5      169.03      210.96     16.82 o 
  -8  18   5      150.56      169.70     19.81 o 
  -7  18   5      237.18      274.27     18.08 o 
  -6  18   5      348.33      364.59     16.46 o 
  -5  18   5       87.50      115.18     10.53 o 
  -4  18   5     1774.80     1713.20     41.78 o 
  -3  18   5     1651.11     1582.33     34.34 o 
  -2  18   5       40.74       45.42      8.51 o 
  -1  18   5        3.95       21.07      9.45 o 
   0  18   5      242.22      240.88     17.03 o 
   1  18   5      120.06      137.57     18.18 o 
   2  18   5       12.88       13.54      8.23 o 
   3  18   5     1022.35      960.95     32.61 o 
   4  18   5       25.43       28.27     10.27 o 
  -9  19   5       41.22       71.22     18.39 o 
  -8  19   5        1.02        7.76      8.31 o 
  -7  19   5        0.50        4.28      7.75 o 
  -6  19   5       13.69       25.22      7.70 o 
  -5  19   5     1073.94      959.97     24.68 o 
  -4  19   5       40.26       38.20     10.33 o 
  -3  19   5      765.28      748.00     22.35 o 
  -2  19   5      208.52      191.07     12.74 o 
  -1  19   5     2143.41     2029.46     47.65 o 
   0  19   5      257.61      257.22     17.79 o 
   1  19   5      535.43      520.01     24.48 o 
   2  19   5      276.60      279.11     19.50 o 
   3  19   5      136.25      135.99     14.61 o 
   4  19   5      424.55      451.86     33.16 o 
  -9  20   5        1.27       -7.30     12.08 o 
  -8  20   5        1.16       23.01      8.98 o 
  -7  20   5       41.19       73.54     10.60 o 
  -6  20   5        5.14       14.72      7.00 o 
  -5  20   5        0.03       -6.03      6.03 o 
  -4  20   5      617.74      530.76     22.68 o 
  -3  20   5        8.97        3.68      7.22 o 
  -2  20   5       73.27       72.67      9.69 o 
  -1  20   5     2906.39     2628.34     86.64 o 
   0  20   5      447.11      452.17     22.46 o 
   1  20   5       25.97       42.58      9.65 o 
   2  20   5       27.60       39.45      9.49 o 
   3  20   5       21.90       25.21      8.94 o 
   4  20   5       10.69       22.00     10.51 o 
  -8  21   5      425.46      433.69     22.53 o 
  -7  21   5      244.47      233.31     16.67 o 
  -6  21   5      180.48      171.48     12.23 o 
  -5  21   5        1.21       -3.63      8.60 o 
  -4  21   5        5.69        0.73      8.20 o 
  -3  21   5       46.70       43.14      8.95 o 
  -2  21   5      698.00      665.07     24.87 o 
  -1  21   5       71.05       72.03     11.50 o 
   0  21   5      101.22       95.06     12.22 o 
   1  21   5      171.58      153.61     14.72 o 
   2  21   5      402.05      406.52     23.68 o 
   3  21   5        0.01        1.58      8.05 o 
   4  21   5      220.20      174.96     17.32 o 
  -8  22   5       33.05       43.44     10.66 o 
  -7  22   5      155.54      202.78     15.65 o 
  -6  22   5      641.97      640.19     20.75 o 
  -5  22   5        0.05       -2.17      8.32 o 
  -4  22   5      619.63      564.34     23.33 o 
  -3  22   5       90.62      109.00     12.03 o 
  -2  22   5      416.54      399.50     21.07 o 
  -1  22   5      212.55      176.09     20.03 o 
   0  22   5       49.99       68.29     10.82 o 
   1  22   5       61.15       97.18     12.34 o 
   2  22   5       19.82       32.75      9.21 o 
   3  22   5       54.59       67.43     14.83 o 
   4  22   5        5.65       13.39     11.53 o 
  -8  23   5       10.49       33.52      8.91 o 
  -7  23   5      482.89      557.55     24.37 o 
  -6  23   5      282.11      318.18     23.28 o 
  -5  23   5      120.21      164.48     15.10 o 
  -4  23   5      688.74      629.04     24.96 o 
  -3  23   5      616.48      629.11     21.27 o 
  -2  23   5      392.00      417.73     31.52 o 
  -1  23   5      387.07      363.01     20.68 o 
   0  23   5       74.51       53.39     10.68 o 
   1  23   5      622.69      583.95     26.12 o 
   2  23   5      104.06       96.57     16.28 o 
   3  23   5        4.65        6.03     12.01 o 
   4  23   5      604.50      569.50     30.45 o 
  -8  24   5       39.82      109.52     14.64 o 
  -7  24   5       67.50       72.41     10.51 o 
  -6  24   5      136.24      153.53     14.85 o 
  -5  24   5     1035.91     1071.64     33.09 o 
  -4  24   5      524.19      511.67     23.97 o 
  -3  24   5      376.06      333.17     17.08 o 
  -2  24   5     1431.49     1362.72     37.38 o 
  -1  24   5       16.49       38.44      9.52 o 
   0  24   5       83.55       67.65     11.43 o 
   1  24   5      403.36      330.65     21.35 o 
   2  24   5      128.14      116.90     13.53 o 
   3  24   5      546.20      572.52     29.63 o 
   4  24   5       14.37       15.57      9.16 o 
  -8  25   5      115.52      165.21     19.91 o 
  -7  25   5       71.32       65.10     13.77 o 
  -6  25   5        1.03       13.32      9.11 o 
  -5  25   5       18.33       22.64      8.92 o 
  -4  25   5        4.69        8.58     10.37 o 
  -3  25   5      103.78      102.06     12.37 o 
  -2  25   5      339.72      299.07     19.33 o 
  -1  25   5      253.63      207.77     16.54 o 
   0  25   5      128.19      133.38     14.13 o 
   1  25   5        0.57        2.21      9.00 o 
   2  25   5      160.11      156.68     15.56 o 
   3  25   5      427.59      428.65     25.81 o 
   4  25   5       25.40       21.11      9.68 o 
  -8  26   5       27.66       55.20     13.62 o 
  -7  26   5      202.90      219.12     21.16 o 
  -6  26   5      160.58      182.07     16.30 o 
  -5  26   5      311.04      313.44     20.36 o 
  -4  26   5      238.70      247.11     20.14 o 
  -3  26   5       25.35       27.08      9.56 o 
  -2  26   5      177.11      196.76     16.27 o 
  -1  26   5        3.72        4.09      8.42 o 
   0  26   5      456.31      452.07     24.40 o 
   1  26   5       39.46       26.08      8.99 o 
   2  26   5      113.15      120.68     14.25 o 
   3  26   5       35.28       32.57     14.96 o 
  -7  27   5      281.24      326.96     25.08 o 
  -6  27   5       27.50       46.80     17.59 o 
  -5  27   5       77.13       71.96     17.80 o 
  -4  27   5     1509.24     1366.84     40.18 o 
  -3  27   5      594.77      580.69     25.29 o 
  -2  27   5      245.17      242.47     18.23 o 
  -1  27   5      573.16      547.15     30.97 o 
   0  27   5      188.25      197.62     24.27 o 
   1  27   5      274.25      272.30     20.20 o 
   2  27   5       98.66      104.76     13.12 o 
   3  27   5       26.51       37.90      9.31 o 
  -7  28   5       60.99       61.77     41.31 o 
  -6  28   5       59.68       79.39     12.25 o 
  -5  28   5       62.71       67.51     11.63 o 
  -4  28   5      129.03      143.05     19.54 o 
  -3  28   5      786.43      742.17     27.09 o 
  -2  28   5      198.41      205.03     17.01 o 
  -1  28   5       69.86       68.70     14.03 o 
   0  28   5      265.69      282.42     20.36 o 
   1  28   5        8.24       17.83      9.34 o 
   2  28   5        0.26        6.85      8.17 o 
   3  28   5      179.20      218.16     18.08 o 
  -7  29   5       43.84       40.07     17.80 o 
  -6  29   5        2.56       38.56     10.42 o 
  -5  29   5      712.38      729.60     28.19 o 
  -4  29   5       33.75       49.57     10.42 o 
  -3  29   5      569.39      553.20     24.94 o 
  -2  29   5      166.62      175.11     16.09 o 
  -1  29   5        0.94       -2.58      7.74 o 
   0  29   5       40.98       61.71     12.32 o 
   1  29   5       17.35       15.52      8.88 o 
   2  29   5      238.59      257.36     20.43 o 
   3  29   5      110.78      107.30     15.09 o 
  -7  30   5        0.39       14.07     15.84 o 
  -6  30   5        0.01       24.46      9.45 o 
  -5  30   5      167.70      207.27     17.66 o 
  -4  30   5      658.84      689.38     33.56 o 
  -3  30   5       57.22       59.39     10.48 o 
  -2  30   5       27.36       39.08     10.13 o 
  -1  30   5        3.29        3.53      7.97 o 
   0  30   5        1.87       -7.34      7.34 o 
   1  30   5       60.43       34.71     10.28 o 
   2  30   5      128.41      147.70     16.16 o 
   3  30   5      150.91      143.68     21.36 o 
  -7  31   5        5.44        9.90     16.56 o 
  -6  31   5       54.60       72.13     11.62 o 
  -5  31   5      166.34      181.88     16.72 o 
  -4  31   5       51.28       82.18     14.27 o 
  -3  31   5      259.66      220.90     24.27 o 
  -2  31   5        3.60        5.36      8.34 o 
  -1  31   5        7.17       -1.24      8.70 o 
   0  31   5       57.15       55.96     10.94 o 
   1  31   5      122.14      125.67     14.66 o 
   2  31   5      458.75      450.66     27.03 o 
  -6  32   5       86.89       92.36     15.73 o 
  -5  32   5       42.69       38.17     10.45 o 
  -4  32   5      398.92      409.09     28.49 o 
  -3  32   5      220.89      238.18     22.03 o 
  -2  32   5       63.23       62.99     11.56 o 
  -1  32   5      112.84      112.12     15.66 o 
   0  32   5       20.01       18.97     11.37 o 
   1  32   5       52.51       67.80     17.24 o 
   2  32   5      146.86      168.48     17.71 o 
  -6  33   5       26.42       50.42     16.40 o 
  -5  33   5      198.30      208.46     21.37 o 
  -4  33   5      612.00      576.14     33.71 o 
  -3  33   5      369.29      376.13     27.05 o 
  -2  33   5       29.78       24.83      9.67 o 
  -1  33   5      535.51      552.46     28.60 o 
   0  33   5      156.78      164.10     21.04 o 
   1  33   5        1.22        3.40      8.70 o 
   2  33   5       24.69       37.83     10.47 o 
  -6  34   5      194.39      236.23     22.04 o 
  -5  34   5      162.90      139.00     17.90 o 
  -4  34   5       11.58       25.57     11.75 o 
  -3  34   5       55.08       71.78     13.27 o 
  -2  34   5       89.19      123.78     14.15 o 
  -1  34   5       63.47       70.89     12.11 o 
   0  34   5       10.46       17.07      9.48 o 
   1  34   5       57.46       70.27     11.91 o 
  -5  35   5      274.31      295.13     24.08 o 
  -4  35   5       13.94       20.76     11.60 o 
  -3  35   5      604.74      557.56     33.51 o 
  -2  35   5       24.92       32.87     13.65 o 
  -1  35   5       62.52       75.90     15.21 o 
   0  35   5       43.50       46.20     10.81 o 
   1  35   5        2.45       15.17      9.73 o 
  -5  36   5       78.72      108.19     20.03 o 
  -4  36   5       45.71       40.17     12.78 o 
  -3  36   5       62.94      111.78     16.34 o 
  -2  36   5       44.79       58.36     11.55 o 
  -1  36   5      190.64      181.34     17.45 o 
   0  36   5      214.34      182.88     17.48 o 
   1  36   5        3.18       -3.46      9.40 o 
  -4  37   5       30.33       34.30     12.48 o 
  -3  37   5      560.52      603.34     35.06 o 
  -2  37   5      156.77      159.25     16.98 o 
  -1  37   5        0.06        9.03      9.81 o 
   0  37   5        3.01        5.31     11.16 o 
  -4  38   5      672.07      716.08     38.30 o 
  -3  38   5       72.07       99.26     16.43 o 
  -2  38   5       24.64       48.21     17.39 o 
  -1  38   5       35.51       41.61     11.08 o 
  -2  39   5      120.57      165.42     18.89 o 
 -10   0   6       53.45      109.11     19.38 o 
  -9   0   6        0.87       15.97     13.55 o 
  -8   0   6      369.45      308.27     30.55 o 
  -7   0   6       79.28      121.17     20.10 o 
  -6   0   6      886.01      889.01     40.61 o 
  -5   0   6     2080.75     1950.34     64.80 o 
  -4   0   6      375.07      389.53     20.19 o 
  -3   0   6     4058.42     4197.83     90.16 o 
  -2   0   6      577.60      571.41     24.20 o 
  -1   0   6     2949.14     2987.03     68.96 o 
   0   0   6     2732.25     2690.59     64.18 o 
   1   0   6      393.88      415.48     22.17 o 
   2   0   6      214.72      248.93     23.07 o 
   3   0   6      663.07      545.25     57.46 o 
   4   0   6       43.89       48.09     21.80 o 
 -10   1   6        0.31        7.11      8.62 o 
  -9   1   6        9.90       19.96     10.24 o 
  -8   1   6      100.14       89.92     13.59 o 
  -7   1   6      229.32      154.41     15.50 o 
  -6   1   6       21.84       16.30      8.75 o 
  -5   1   6      570.06      591.45     23.10 o 
  -4   1   6     1140.76     1130.30     24.28 o 
  -3   1   6      969.78      960.58     22.33 o 
  -2   1   6      112.23      210.30     12.21 o 
  -1   1   6      644.42      624.42     18.13 o 
   0   1   6      398.99      425.74     15.56 o 
   1   1   6      180.81      157.34     10.66 o 
   2   1   6        0.10        5.91      7.20 o 
   3   1   6      393.30      410.08     48.40 o 
   4   1   6        8.73        8.75     13.05 o 
 -10   2   6        6.97        5.90      9.81 o 
  -9   2   6       60.74       81.85     13.19 o 
  -8   2   6       85.74       77.97     12.85 o 
  -7   2   6       40.48       33.71     10.37 o 
  -6   2   6      440.99      382.76     20.75 o 
  -5   2   6       10.13        8.17      8.94 o 
  -4   2   6      361.28      360.46     13.78 o 
  -3   2   6       71.80       73.92      8.47 o 
  -2   2   6     1038.69     1097.45     24.09 o 
  -1   2   6        2.15        5.26      6.67 o 
   0   2   6       50.19       51.65      7.93 o 
   1   2   6      469.07      457.13     16.15 o 
   2   2   6       48.32       52.39      9.46 o 
   3   2   6      162.07      147.01     21.83 o 
   4   2   6      109.89      176.31     34.64 o 
 -10   3   6        4.34       12.89      9.27 o 
  -9   3   6        7.01        8.10      9.62 o 
  -8   3   6        1.42       -0.30      8.94 o 
  -7   3   6        0.26        9.24      8.52 o 
  -6   3   6       59.77       63.78     11.09 o 
  -5   3   6        0.80       11.04      8.98 o 
  -4   3   6      323.69      314.40     18.12 o 
  -3   3   6      185.57      259.05     14.17 o 
  -2   3   6       86.76       87.77     10.45 o 
  -1   3   6      820.75      809.39     20.44 o 
   0   3   6      939.80      937.58     22.43 o 
   1   3   6      224.94      253.52     15.05 o 
   2   3   6        3.90        6.51      7.64 o 
   3   3   6      112.30      132.11     16.24 o 
   4   3   6       10.52       26.27     19.20 o 
 -10   4   6      277.36      272.62     20.42 o 
  -9   4   6      194.35      196.02     18.17 o 
  -8   4   6       22.03       10.90     13.08 o 
  -7   4   6      125.38      130.49     14.08 o 
  -6   4   6       61.34       72.42     11.57 o 
  -5   4   6     2600.65     2346.84     92.67 o 
  -4   4   6      626.00      612.12     17.57 o 
  -3   4   6      421.43      431.68     15.06 o 
  -2   4   6      929.86      934.54     22.10 o 
  -1   4   6      138.11      132.09     10.02 o 
   0   4   6      473.23      497.08     18.87 o 
   1   4   6      706.93      693.16     24.84 o 
   2   4   6      208.51      191.36     15.39 o 
   3   4   6      182.58      155.78     17.32 o 
   4   4   6       11.53        1.93     15.86 o 
 -10   5   6       78.62       77.21     12.26 o 
  -9   5   6        8.94       15.43     10.12 o 
  -8   5   6       16.99       16.63     13.96 o 
  -7   5   6       57.82       58.21     11.15 o 
  -6   5   6       95.27      112.46     13.27 o 
  -5   5   6       11.26        9.63      8.98 o 
  -4   5   6       12.29       26.14      8.16 o 
  -3   5   6     2120.98     2152.73     37.66 o 
  -2   5   6      477.13      480.35     16.00 o 
  -1   5   6        0.40        5.98      6.24 o 
   0   5   6        2.83        6.06      7.25 o 
   1   5   6     1280.21     1243.28     34.94 o 
   2   5   6        0.04       -0.73      6.51 o 
   3   5   6      129.30      160.38     14.32 o 
   4   5   6      258.29      284.40     31.71 o 
  -9   6   6       10.39       22.30     10.31 o 
  -8   6   6        2.78       -0.65     12.35 o 
  -7   6   6       27.92       28.48      9.95 o 
  -6   6   6      451.53      475.30     28.83 o 
  -5   6   6      324.00      354.58     15.72 o 
  -4   6   6     2994.07     2976.08     48.16 o 
  -3   6   6      569.69      624.82     17.74 o 
  -2   6   6       52.66       67.92      8.29 o 
  -1   6   6      884.47      856.30     27.17 o 
   0   6   6       64.66       52.06      8.68 o 
   1   6   6       57.25       52.22     10.50 o 
   2   6   6       14.50       23.67      8.66 o 
   3   6   6       62.06       80.62     11.09 o 
   4   6   6      871.71      830.66     38.43 o 
  -9   7   6      280.88      317.14     22.59 o 
  -8   7   6       94.20       62.14     11.67 o 
  -7   7   6      739.05      733.61     27.61 o 
  -6   7   6       64.02       73.97     11.58 o 
  -5   7   6      380.52      399.08     16.76 o 
  -4   7   6        0.08        0.44      7.25 o 
  -3   7   6      389.39      412.49     14.94 o 
  -2   7   6       17.82       18.52      6.71 o 
  -1   7   6      294.50      319.28     15.56 o 
   0   7   6        8.84        4.96      7.06 o 
   1   7   6        0.16        0.41      7.03 o 
   2   7   6      602.51      639.28     28.04 o 
   3   7   6       57.79       72.58     10.87 o 
   4   7   6        2.41       20.03      9.64 o 
  -9   8   6      128.43      108.83     14.10 o 
  -8   8   6       55.25       33.18     10.34 o 
  -7   8   6      410.23      377.56     22.20 o 
  -6   8   6       87.18       57.34     10.91 o 
  -5   8   6        6.70        6.32      7.35 o 
  -4   8   6        4.81        7.83      7.35 o 
  -3   8   6       13.94       17.73      7.09 o 
  -2   8   6      337.70      338.23     13.36 o 
  -1   8   6       14.20       18.88      8.64 o 
   0   8   6        1.33       -2.65     11.49 o 
   1   8   6        0.06        3.78      6.65 o 
   2   8   6       34.95       56.77      9.95 o 
   3   8   6      145.68      159.16     14.86 o 
   4   8   6      133.92      149.26     18.10 o 
  -9   9   6      113.98      164.36     16.69 o 
  -8   9   6        4.29       32.63      9.98 o 
  -7   9   6      262.72      249.80     20.67 o 
  -6   9   6       73.22       83.65     11.84 o 
  -5   9   6       20.59       26.49      8.18 o 
  -4   9   6      441.84      471.26     21.88 o 
  -3   9   6      546.23      560.88     17.29 o 
  -2   9   6      564.74      551.63     19.77 o 
  -1   9   6      175.99      193.07     13.21 o 
   0   9   6      153.49      145.63     14.23 o 
   1   9   6        8.56        0.15      7.28 o 
   2   9   6       37.24       37.67      9.42 o 
   3   9   6      344.93      363.29     22.48 o 
   4   9   6      185.53      157.53     18.86 o 
  -9  10   6      256.33      232.96     20.38 o 
  -8  10   6       38.12       46.42     10.92 o 
  -7  10   6     1045.07      940.78     31.63 o 
  -6  10   6       28.45       26.18      9.28 o 
  -5  10   6     1338.68     1249.72     30.00 o 
  -4  10   6      101.15      102.09     10.63 o 
  -3  10   6      841.31      780.13     19.77 o 
  -2  10   6      562.33      572.53     19.66 o 
  -1  10   6        0.35        8.21      7.32 o 
   0  10   6     1018.36     1023.55     31.28 o 
   1  10   6       50.55       36.15      9.23 o 
   2  10   6      245.68      227.65     17.91 o 
   3  10   6       25.01       50.51     14.86 o 
   4  10   6      328.99      330.10     30.98 o 
  -9  11   6       10.00        2.69      9.87 o 
  -8  11   6      143.29      146.51     15.70 o 
  -7  11   6        4.43       11.71      9.64 o 
  -6  11   6        1.30       12.90      8.58 o 
  -5  11   6     1183.10     1122.73     28.29 o 
  -4  11   6      832.70      780.41     22.66 o 
  -3  11   6      260.26      263.15     14.59 o 
  -2  11   6       60.13       79.37     10.03 o 
  -1  11   6     1026.38      972.19     25.37 o 
   0  11   6      969.28      948.49     29.65 o 
   1  11   6        1.49       -2.32      6.99 o 
   2  11   6        0.07       13.86      8.22 o 
   3  11   6      315.64      329.30     21.73 o 
   4  11   6       11.79       19.14      9.02 o 
  -9  12   6       63.38       95.66     14.60 o 
  -8  12   6      180.30      184.36     17.08 o 
  -7  12   6       12.74        8.67      8.95 o 
  -6  12   6      627.65      568.79     24.24 o 
  -5  12   6      556.30      576.45     20.16 o 
  -4  12   6     2205.08     2093.40     42.02 o 
  -3  12   6        8.97        5.48      7.36 o 
  -2  12   6       28.61       33.58      8.69 o 
  -1  12   6      738.35      779.79     26.63 o 
   0  12   6      110.09       95.95     12.20 o 
   1  12   6      401.71      405.68     21.91 o 
   2  12   6        0.98       -6.83      7.44 o 
   3  12   6        0.04       18.00      8.59 o 
   4  12   6      555.95      502.13     27.81 o 
  -9  13   6       68.96      103.65     14.48 o 
  -8  13   6       99.32       93.97     13.25 o 
  -7  13   6      153.07      142.26     15.21 o 
  -6  13   6     1230.61     1098.64     33.32 o 
  -5  13   6      189.31      209.49     13.94 o 
  -4  13   6      101.75      114.54     10.86 o 
  -3  13   6      138.65      157.95     12.54 o 
  -2  13   6        0.53       -1.20      6.99 o 
  -1  13   6       65.82      107.05     20.61 o 
   0  13   6      315.74      349.59     20.40 o 
   1  13   6        1.48       14.34      7.97 o 
   2  13   6       66.58       67.25     11.26 o 
   3  13   6      343.43      336.86     22.47 o 
   4  13   6       10.93        7.62     11.59 o 
  -9  14   6      281.45      303.83     23.61 o 
  -8  14   6      359.28      344.43     22.92 o 
  -7  14   6      799.18      810.94     29.58 o 
  -6  14   6      108.78      126.64     13.71 o 
  -5  14   6        0.09        4.30      6.79 o 
  -4  14   6       51.18       92.72     12.13 o 
  -3  14   6       28.04       22.14      8.22 o 
  -2  14   6      382.21      388.57     17.13 o 
  -1  14   6      394.56      403.68     20.81 o 
   0  14   6     1351.27     1227.35     64.49 o 
   1  14   6        1.95       10.06      7.69 o 
   2  14   6      295.40      297.95     20.18 o 
   3  14   6      104.77      127.06     14.44 o 
   4  14   6       46.75       50.74     11.14 o 
  -9  15   6      188.96      179.10     18.41 o 
  -8  15   6      125.87      146.24     15.43 o 
  -7  15   6      147.39      148.00     15.60 o 
  -6  15   6       87.64       87.21     12.22 o 
  -5  15   6      588.45      567.73     19.95 o 
  -4  15   6     1635.09     1550.16     39.44 o 
  -3  15   6     1662.52     1619.34     47.74 o 
  -2  15   6     2389.99     2265.30     44.60 o 
  -1  15   6      438.34      443.01     30.63 o 
   0  15   6     2614.94     2497.92     61.98 o 
   1  15   6       21.02       25.22      8.35 o 
   2  15   6      394.44      395.07     23.11 o 
   3  15   6      366.94      377.33     23.76 o 
   4  15   6      630.54      613.35     35.29 o 
  -9  16   6       85.74       97.34     14.57 o 
  -8  16   6       38.63       67.13     12.57 o 
  -7  16   6      783.13      730.16     28.45 o 
  -6  16   6      101.12      106.18     13.32 o 
  -5  16   6      206.85      220.58     17.82 o 
  -4  16   6      332.11      332.19     19.22 o 
  -3  16   6      422.39      413.08     19.52 o 
  -2  16   6     2109.26     2019.68     49.60 o 
  -1  16   6       46.59       38.79      9.55 o 
   0  16   6     1109.18     1105.31     33.48 o 
   1  16   6       91.92       80.15     18.11 o 
   2  16   6      324.71      333.73     21.74 o 
   3  16   6       65.74      105.59     13.40 o 
   4  16   6        9.02       12.56      9.45 o 
  -9  17   6       18.79       25.07     11.03 o 
  -8  17   6       94.66      105.95     14.77 o 
  -7  17   6      110.76       94.58     14.74 o 
  -6  17   6      309.17      343.26     21.10 o 
  -5  17   6       77.51       54.79     10.34 o 
  -4  17   6       61.69       47.46     10.13 o 
  -3  17   6      213.10      210.22     13.75 o 
  -2  17   6       11.20       25.60     10.27 o 
  -1  17   6      909.62      885.41     43.22 o 
   0  17   6      581.79      590.94     26.40 o 
   1  17   6       20.19       11.30      9.65 o 
   2  17   6       11.37       11.29      7.82 o 
   3  17   6       83.38       82.48     12.28 o 
   4  17   6       59.87       82.64     12.62 o 
  -9  18   6      254.10      283.31     35.47 o 
  -8  18   6        5.55        2.66      9.46 o 
  -7  18   6      170.31      191.24     17.86 o 
  -6  18   6      587.05      601.10     32.42 o 
  -5  18   6        2.04       -7.30      7.30 o 
  -4  18   6       34.90       45.20      9.84 o 
  -3  18   6       27.23       40.55      8.52 o 
  -2  18   6        0.67        1.98      7.90 o 
  -1  18   6     1399.14     1282.11     36.26 o 
   0  18   6     1384.71     1227.65     36.00 o 
   1  18   6       60.89       78.53     11.69 o 
   2  18   6       79.66       86.98     12.03 o 
   3  18   6       36.59       40.67     10.43 o 
  -8  19   6       56.45       68.11     12.34 o 
  -7  19   6      496.75      487.14     25.71 o 
  -6  19   6     1209.83     1228.11     42.77 o 
  -5  19   6       10.24       14.08      8.86 o 
  -4  19   6      117.36      127.97     13.39 o 
  -3  19   6       12.24       30.82     12.95 o 
  -2  19   6        0.02        3.82      8.15 o 
  -1  19   6      690.70      667.58     38.22 o 
   0  19   6      108.27      134.39     14.17 o 
   1  19   6      127.77      137.92     18.86 o 
   2  19   6        0.23        5.30      8.10 o 
   3  19   6      156.10      162.09     15.90 o 
  -8  20   6        0.02       15.59      8.54 o 
  -7  20   6      247.29      272.56     23.54 o 
  -6  20   6        0.93       14.04      8.74 o 
  -5  20   6      256.67      279.26     18.75 o 
  -4  20   6       44.62       67.23     11.43 o 
  -3  20   6     1398.28     1179.05     29.53 o 
  -2  20   6       27.94       32.97      9.70 o 
  -1  20   6        6.96        9.08      7.73 o 
   0  20   6       76.57       95.60     12.59 o 
   1  20   6       62.71       84.40     12.23 o 
   2  20   6      323.54      290.78     20.79 o 
   3  20   6      321.10      312.33     22.27 o 
  -8  21   6       28.60       47.68      9.38 o 
  -7  21   6       13.57       26.03     11.36 o 
  -6  21   6      119.81       99.14     12.48 o 
  -5  21   6       22.81       32.86      9.92 o 
  -4  21   6      288.31      291.15     20.69 o 
  -3  21   6       91.37       98.76     12.78 o 
  -2  21   6     1792.57     1645.13     48.27 o 
  -1  21   6       91.58       84.79     11.99 o 
   0  21   6       24.08       26.19      9.10 o 
   1  21   6      137.68      138.43     14.47 o 
   2  21   6       42.93       50.05     10.32 o 
   3  21   6      254.64      248.47     19.94 o 
  -8  22   6       31.69      110.58     16.74 o 
  -7  22   6       50.31       38.76     12.40 o 
  -6  22   6      168.91      189.88     16.15 o 
  -5  22   6      151.85      146.16     14.78 o 
  -4  22   6       41.65       23.07      9.34 o 
  -3  22   6       15.07       13.63      8.73 o 
  -2  22   6      153.44      137.94     19.29 o 
  -1  22   6       63.28       58.52     10.77 o 
   0  22   6      175.52      151.87     15.24 o 
   1  22   6      234.99      204.29     17.55 o 
   2  22   6       93.66       99.96     13.52 o 
   3  22   6      180.69      175.47     16.66 o 
  -8  23   6       46.53       39.90     15.43 o 
  -7  23   6      127.98      108.96     15.91 o 
  -6  23   6      389.70      432.92     24.04 o 
  -5  23   6      304.54      312.68     20.53 o 
  -4  23   6       36.99       41.58     11.55 o 
  -3  23   6      485.66      428.96     22.66 o 
  -2  23   6       24.74       18.49     10.43 o 
  -1  23   6       57.89       48.44     10.71 o 
   0  23   6      183.83      165.04     15.98 o 
   1  23   6       59.05       54.80     10.33 o 
   2  23   6      171.28      172.87     25.99 o 
   3  23   6        6.06        5.75      8.59 o 
  -8  24   6       50.97       85.99     15.64 o 
  -7  24   6      125.54      142.78     18.47 o 
  -6  24   6       71.31       83.57     12.17 o 
  -5  24   6       51.98       80.46     14.91 o 
  -4  24   6       54.98       63.01     10.83 o 
  -3  24   6       82.67       85.54     11.83 o 
  -2  24   6       47.47       43.29     10.00 o 
  -1  24   6      101.54       96.21     12.77 o 
   0  24   6        0.51       12.37      8.41 o 
   1  24   6      175.41      158.26     15.48 o 
   2  24   6       20.08       35.69      9.63 o 
   3  24   6      113.48      101.90     15.19 o 
  -8  25   6      273.95      282.14     25.15 o 
  -7  25   6      350.64      360.99     27.75 o 
  -6  25   6      496.32      516.58     26.61 o 
  -5  25   6      499.93      518.06     35.88 o 
  -4  25   6      267.42      323.61     25.09 o 
  -3  25   6        6.55        1.55      7.78 o 
  -2  25   6        8.58        5.18      8.13 o 
  -1  25   6      158.86      181.67     16.42 o 
   0  25   6      184.94      151.91     15.31 o 
   1  25   6      473.42      470.62     28.12 o 
   2  25   6      287.31      299.03     31.71 o 
  -7  26   6        7.72       11.51     11.84 o 
  -6  26   6       27.74       40.00     10.68 o 
  -5  26   6      424.26      386.30     27.25 o 
  -4  26   6      160.18      145.05     17.81 o 
  -3  26   6      291.80      267.82     18.71 o 
  -2  26   6       85.87       99.12     12.85 o 
  -1  26   6      377.47      338.35     22.29 o 
   0  26   6      223.87      240.45     19.52 o 
   1  26   6      209.37      193.38     17.06 o 
   2  26   6      363.10      320.51     22.18 o 
  -7  27   6        0.12        6.46     11.91 o 
  -6  27   6      799.20      824.54     31.87 o 
  -5  27   6       11.72       17.15      9.63 o 
  -4  27   6        2.71       27.70     12.71 o 
  -3  27   6       19.91       29.39     13.96 o 
  -2  27   6       77.63       85.13     12.66 o 
  -1  27   6       17.47       15.48     11.01 o 
   0  27   6      158.23      157.80     31.81 o 
   1  27   6       19.30       24.21      8.81 o 
   2  27   6       82.23       99.47     13.09 o 
  -7  28   6       58.37       54.18     13.78 o 
  -6  28   6       31.54       47.12     11.39 o 
  -5  28   6        7.23       10.56     15.85 o 
  -4  28   6       16.57       20.64     11.91 o 
  -3  28   6      187.45      183.62     27.01 o 
  -2  28   6       20.30       25.19      9.37 o 
  -1  28   6       99.97       75.11     12.53 o 
   0  28   6      174.48      158.60     15.83 o 
   1  28   6       19.09       22.70      9.31 o 
   2  28   6        0.03       12.83      8.28 o 
  -7  29   6       23.85       17.14     16.91 o 
  -6  29   6      461.05      507.99     27.19 o 
  -5  29   6        2.59       22.92     11.87 o 
  -4  29   6      560.91      550.45     32.86 o 
  -3  29   6      158.56      163.06     18.78 o 
  -2  29   6       63.43       65.15     11.45 o 
  -1  29   6       77.18       79.72     12.67 o 
   0  29   6       21.90       22.29     10.19 o 
   1  29   6      560.89      514.40     28.39 o 
  -6  30   6        2.11       26.92     10.31 o 
  -5  30   6       61.70       62.86     14.15 o 
  -4  30   6      105.52      115.22     16.82 o 
  -3  30   6      395.59      440.30     30.10 o 
  -2  30   6      234.90      242.51     26.60 o 
  -1  30   6       71.10       62.15     11.83 o 
   0  30   6      567.36      529.43     28.77 o 
   1  30   6        2.93       31.86      9.13 o 
  -6  31   6      822.67      871.75     32.36 o 
  -5  31   6        9.53        9.10     11.65 o 
  -4  31   6      238.01      254.10     23.22 o 
  -3  31   6       57.55       55.40     13.83 o 
  -2  31   6      288.12      252.79     19.27 o 
  -1  31   6       86.84      118.74     15.19 o 
   0  31   6        6.70        4.05      8.07 o 
   1  31   6      369.31      390.26     24.68 o 
  -6  32   6      635.37      797.37     37.00 o 
  -5  32   6       41.78       50.36     13.52 o 
  -4  32   6      258.83      265.28     23.95 o 
  -3  32   6       18.04       21.52     11.87 o 
  -2  32   6       24.01       32.42     10.16 o 
  -1  32   6       29.61       34.53     10.26 o 
   0  32   6      419.07      365.07     23.93 o 
   1  32   6       13.01       16.65     11.76 o 
  -5  33   6       77.00       88.43     16.06 o 
  -4  33   6        0.15        7.83     10.50 o 
  -3  33   6        0.09       -6.04     12.44 o 
  -2  33   6      175.00      202.92     18.12 o 
  -1  33   6       50.42       62.17     12.00 o 
   0  33   6      222.73      218.31     18.63 o 
  -5  34   6       18.32       43.64     25.25 o 
  -4  34   6       24.84       43.41     19.64 o 
  -3  34   6        6.15       42.08     13.13 o 
  -2  34   6       31.18       34.22     10.35 o 
  -1  34   6        0.08       15.72      9.65 o 
   0  34   6       34.44       40.01     15.46 o 
  -4  35   6      163.36      143.77     18.19 o 
  -3  35   6      671.84      676.39     38.24 o 
  -2  35   6      323.98      301.93     24.97 o 
  -1  35   6       61.47       53.38     11.28 o 
  -3  36   6       36.98       44.97     13.69 o 
  -2  36   6        0.08        4.84      9.41 o 
  -9   1   7      168.61      165.31     18.82 o 
  -8   1   7        8.20       24.91     10.42 o 
  -7   1   7        1.36       -7.63      7.63 o 
  -6   1   7      937.18      890.54     33.84 o 
  -5   1   7      431.47      404.37     20.85 o 
  -4   1   7        1.22        0.08      5.98 o 
  -3   1   7       44.66       57.75      8.60 o 
  -2   1   7      108.73       98.38      9.70 o 
  -1   1   7        3.28        9.22      6.48 o 
   0   1   7      125.47      133.99     11.58 o 
   1   1   7      512.58      473.56     37.14 o 
   2   1   7        4.56      -12.50     15.73 o 
   3   1   7        0.04        2.50     12.27 o 
  -9   2   7       18.79       20.20     14.58 o 
  -8   2   7        0.81        6.28     11.92 o 
  -7   2   7      520.22      490.38     24.81 o 
  -6   2   7      450.68      416.52     22.03 o 
  -5   2   7       21.52       16.66      8.24 o 
  -4   2   7      344.30      373.24     15.66 o 
  -3   2   7     2387.90     2320.53     41.41 o 
  -2   2   7        2.46       17.78     10.49 o 
  -1   2   7      561.96      563.09     20.55 o 
   0   2   7      123.99      146.27     12.47 o 
   1   2   7        0.63       13.75      9.12 o 
   2   2   7      122.71      120.26     33.30 o 
   3   2   7      114.73      121.20     20.74 o 
  -9   3   7      169.95      182.48     17.38 o 
  -8   3   7      407.20      342.86     22.53 o 
  -7   3   7      140.80      132.47     20.67 o 
  -6   3   7        0.23       -0.39      7.85 o 
  -5   3   7      419.02      466.07     22.22 o 
  -4   3   7     1745.68     1647.01     40.34 o 
  -3   3   7       47.96       73.79      8.86 o 
  -2   3   7     1913.26     1775.03     69.72 o 
  -1   3   7        0.32        0.21      6.96 o 
   0   3   7     1257.77     1217.77     30.19 o 
   1   3   7        8.54        7.41      7.38 o 
   2   3   7        0.15      -11.39     11.39 o 
   3   3   7        3.35      -15.84     15.84 o 
  -9   4   7       20.02       25.42     10.18 o 
  -8   4   7       93.97      105.97     13.93 o 
  -7   4   7        9.30       -4.52      8.22 o 
  -6   4   7      274.26      278.24     18.81 o 
  -5   4   7      692.69      629.47     24.29 o 
  -4   4   7        1.06       -3.07      6.12 o 
  -3   4   7      392.44      406.80     20.29 o 
  -2   4   7      188.36      183.46     13.25 o 
  -1   4   7     1139.40     1128.81     28.59 o 
   0   4   7       25.35       31.10      8.81 o 
   1   4   7       22.76       21.94      8.22 o 
   2   4   7       67.37       80.38     22.67 o 
   3   4   7       28.97       45.72     18.50 o 
  -9   5   7        5.68        5.09      9.80 o 
  -8   5   7       75.77       94.41     13.19 o 
  -7   5   7        9.64       20.06      9.29 o 
  -6   5   7      600.84      540.56     24.96 o 
  -5   5   7       26.73       25.77      9.05 o 
  -4   5   7       40.12       32.50     10.13 o 
  -3   5   7      405.65      453.84     22.54 o 
  -2   5   7      254.31      282.52     15.61 o 
  -1   5   7      248.34      275.94     15.23 o 
   0   5   7      477.02      482.68     23.10 o 
   1   5   7      632.21      613.72     25.23 o 
   2   5   7        4.24        2.32     16.92 o 
   3   5   7      326.55      312.69     32.80 o 
  -9   6   7       18.74       15.19      9.95 o 
  -8   6   7      234.63      211.43     21.36 o 
  -7   6   7       59.55       84.04     21.97 o 
  -6   6   7      136.79      152.73     14.60 o 
  -5   6   7        2.72        9.90      7.87 o 
  -4   6   7      299.55      331.85     16.16 o 
  -3   6   7       25.48       33.28      6.95 o 
  -2   6   7       52.13       84.93     10.47 o 
  -1   6   7     1119.35     1083.12     27.99 o 
   0   6   7      934.95      920.72     29.58 o 
   1   6   7      255.89      258.98     18.13 o 
   2   6   7      173.89      184.29     15.56 o 
   3   6   7       27.25       24.12     16.11 o 
  -9   7   7      146.93      120.22     15.12 o 
  -8   7   7        9.47       29.12     10.07 o 
  -7   7   7      509.35      494.78     25.44 o 
  -6   7   7     1815.31     1709.15     44.01 o 
  -5   7   7        6.37       23.92      8.64 o 
  -4   7   7      341.25      347.36     17.86 o 
  -3   7   7      150.85      158.97     14.21 o 
  -2   7   7     2047.30     1934.90     40.41 o 
  -1   7   7       20.29       31.77      8.01 o 
   0   7   7      591.42      599.97     24.73 o 
   1   7   7      176.71      153.19     16.15 o 
   2   7   7        2.19       13.01      9.33 o 
   3   7   7       22.63       29.40     15.98 o 
  -9   8   7        2.10       13.84     12.95 o 
  -8   8   7      126.49      160.41     22.29 o 
  -7   8   7       50.41       35.96     10.39 o 
  -6   8   7      109.38      123.41     13.85 o 
  -5   8   7     2015.74     1888.30     45.57 o 
  -4   8   7      274.42      297.14     15.49 o 
  -3   8   7     1224.72     1114.48     28.33 o 
  -2   8   7      763.20      747.74     22.72 o 
  -1   8   7      257.60      259.46     22.21 o 
   0   8   7      438.81      499.38     24.02 o 
   1   8   7       73.38       75.08     11.35 o 
   2   8   7      397.65      362.24     22.22 o 
   3   8   7       23.86        7.45      9.64 o 
  -9   9   7      137.21      191.88     18.51 o 
  -8   9   7       63.81       45.12     14.49 o 
  -7   9   7      127.26      103.43     13.71 o 
  -6   9   7      161.39      143.85     14.80 o 
  -5   9   7     1066.64     1008.50     28.40 o 
  -4   9   7      542.05      507.34     22.55 o 
  -3   9   7       46.94       44.04      9.15 o 
  -2   9   7      102.35      119.15     11.41 o 
  -1   9   7      312.15      346.83     20.30 o 
   0   9   7     1646.56     1620.55     46.09 o 
   1   9   7      141.71      155.29     14.89 o 
   2   9   7        1.12       20.34      9.04 o 
   3   9   7      344.22      356.51     36.72 o 
  -9  10   7       41.40       56.38     11.56 o 
  -8  10   7       46.08       60.32     11.42 o 
  -7  10   7       82.08       91.88     13.85 o 
  -6  10   7       13.99        4.38      8.05 o 
  -5  10   7      764.73      766.08     23.04 o 
  -4  10   7      196.85      195.21     17.68 o 
  -3  10   7      234.15      265.40     15.40 o 
  -2  10   7        8.25        8.71      7.25 o 
  -1  10   7      102.94      116.27     13.12 o 
   0  10   7       27.39       28.81      9.61 o 
   1  10   7      814.06      705.60     28.12 o 
   2  10   7      602.63      608.13     27.80 o 
   3  10   7       74.13      100.81     22.02 o 
  -9  11   7      283.65      279.35     21.34 o 
  -8  11   7      138.54      155.92     16.07 o 
  -7  11   7       28.69       28.65     11.28 o 
  -6  11   7        2.28        6.27     10.30 o 
  -5  11   7       51.44       72.00     11.20 o 
  -4  11   7      475.83      425.21     28.72 o 
  -3  11   7      132.48      154.66     12.40 o 
  -2  11   7       36.63       58.90      8.84 o 
  -1  11   7       39.32       22.54      8.63 o 
   0  11   7       68.57       80.05     11.61 o 
   1  11   7      144.60      165.27     19.55 o 
   2  11   7      256.13      232.74     18.46 o 
   3  11   7      663.51      648.79     31.12 o 
  -9  12   7       20.76       60.54     11.78 o 
  -8  12   7      284.12      303.79     21.43 o 
  -7  12   7      352.53      314.99     21.05 o 
  -6  12   7        0.40        6.16      8.55 o 
  -5  12   7       63.85       77.71     11.35 o 
  -4  12   7      839.34      770.41     26.40 o 
  -3  12   7      891.22      895.69     31.10 o 
  -2  12   7      109.67      145.52     16.10 o 
  -1  12   7      300.43      360.45     20.82 o 
   0  12   7      144.94      169.61     18.60 o 
   1  12   7       30.59       23.00     13.66 o 
   2  12   7       44.49       44.02     10.20 o 
   3  12   7       83.28      110.69     12.91 o 
  -9  13   7      162.49      144.22     22.93 o 
  -8  13   7       60.28       54.61     11.59 o 
  -7  13   7       18.52       30.14      9.92 o 
  -6  13   7     1864.62     1641.11     43.19 o 
  -5  13   7        3.16       10.00      8.04 o 
  -4  13   7      217.43      207.28     16.10 o 
  -3  13   7      431.83      467.74     19.42 o 
  -2  13   7      317.92      307.06     19.28 o 
  -1  13   7        5.90       10.76      8.07 o 
   0  13   7       61.69       77.18     11.57 o 
   1  13   7      949.80      793.24     29.22 o 
   2  13   7       22.96       41.15      9.73 o 
   3  13   7        0.98       29.46     20.11 o 
  -9  14   7        5.21        0.79     10.51 o 
  -8  14   7        1.51       -8.02      9.68 o 
  -7  14   7       28.91       38.58     14.66 o 
  -6  14   7       44.23       49.08     12.75 o 
  -5  14   7       78.72       66.63     10.92 o 
  -4  14   7        6.12       10.43     10.42 o 
  -3  14   7      159.05      154.15     12.50 o 
  -2  14   7       39.20       48.39     10.12 o 
  -1  14   7       27.81       17.19      8.50 o 
   0  14   7       32.02       36.50     10.87 o 
   1  14   7      991.51      858.15     30.72 o 
   2  14   7        8.74        1.70      8.02 o 
   3  14   7        8.91       23.49      9.89 o 
  -9  15   7       89.19       85.91     15.01 o 
  -8  15   7       37.15       46.14     11.47 o 
  -7  15   7       36.99       52.42     13.63 o 
  -6  15   7        5.20       -8.15      9.19 o 
  -5  15   7        5.82        0.40      8.15 o 
  -4  15   7      502.60      515.82     23.10 o 
  -3  15   7       18.67       12.06      7.40 o 
  -2  15   7      418.41      442.53     25.05 o 
  -1  15   7       56.56       72.39     13.80 o 
   0  15   7       80.22       85.37     12.27 o 
   1  15   7      108.83      107.24     13.21 o 
   2  15   7       31.75       34.41      9.84 o 
   3  15   7        5.35       20.09      9.03 o 
  -8  16   7       86.29       88.22     13.62 o 
  -7  16   7       93.61      115.56     16.21 o 
  -6  16   7      158.43      189.19     19.89 o 
  -5  16   7      140.43      127.55     13.52 o 
  -4  16   7        5.50        1.97      7.74 o 
  -3  16   7       60.27       71.78     11.46 o 
  -2  16   7        6.96       20.17      9.08 o 
  -1  16   7       39.95       44.85     10.03 o 
   0  16   7       48.89       47.13     10.05 o 
   1  16   7     1586.19     1329.39     41.34 o 
   2  16   7       24.47       26.89      9.73 o 
  -8  17   7      173.36      189.89     28.83 o 
  -7  17   7       84.08       76.94     14.64 o 
  -6  17   7       65.56       70.58     17.83 o 
  -5  17   7        4.04        4.62      7.52 o 
  -4  17   7      245.81      244.43     17.30 o 
  -3  17   7        5.65       12.35      7.92 o 
  -2  17   7       12.20       34.49      9.55 o 
  -1  17   7       52.00       57.33     10.68 o 
   0  17   7      194.00      208.73     17.53 o 
   1  17   7        6.72       47.50     10.26 o 
   2  17   7       28.39       23.39      8.95 o 
  -8  18   7     1057.91     1033.63     41.88 o 
  -7  18   7       20.97       43.99     13.10 o 
  -6  18   7       67.69       56.46     13.16 o 
  -5  18   7      269.97      276.63     18.79 o 
  -4  18   7       41.89       60.15     10.41 o 
  -3  18   7      961.20      799.53     27.59 o 
  -2  18   7     1355.02     1261.46     36.65 o 
  -1  18   7      497.63      510.57     26.81 o 
   0  18   7      188.83      201.33     17.47 o 
   1  18   7      254.26      253.69     19.51 o 
   2  18   7      584.98      607.05     30.84 o 
  -8  19   7        0.32       25.59     12.49 o 
  -7  19   7       62.78       48.81     12.98 o 
  -6  19   7       23.37       29.49     14.02 o 
  -5  19   7       54.33       63.83     10.90 o 
  -4  19   7      764.75      732.36     26.24 o 
  -3  19   7       48.38       59.49     10.21 o 
  -2  19   7      244.68      263.03     19.04 o 
  -1  19   7      185.22      195.49     16.48 o 
   0  19   7       90.50       74.96     12.15 o 
   1  19   7      138.19      118.71     13.86 o 
   2  19   7        1.59       20.44      9.05 o 
  -8  20   7       66.08       67.26     15.38 o 
  -7  20   7       31.70       62.20     18.28 o 
  -6  20   7        1.54       -8.91      8.91 o 
  -5  20   7       43.10       23.17     10.82 o 
  -4  20   7      475.24      479.35     22.86 o 
  -3  20   7      415.67      399.08     22.38 o 
  -2  20   7      132.48      110.05     13.22 o 
  -1  20   7       15.26       24.71      9.15 o 
   0  20   7      120.79      108.36     13.44 o 
   1  20   7      333.05      294.68     21.29 o 
   2  20   7        2.97        2.45      8.08 o 
  -8  21   7      169.91      243.37     23.44 o 
  -7  21   7       67.90       38.00     15.58 o 
  -6  21   7       22.67       27.47     11.63 o 
  -5  21   7       58.48       69.38     11.04 o 
  -4  21   7        2.86       17.19     10.67 o 
  -3  21   7        2.14        5.19      7.65 o 
  -2  21   7       39.49       39.05     10.05 o 
  -1  21   7      177.19      172.20     21.08 o 
   0  21   7      124.02      117.62     14.23 o 
   1  21   7       42.42       56.73     13.96 o 
   2  21   7       80.26       74.59     10.87 o 
  -8  22   7        0.05       27.42     12.55 o 
  -7  22   7      106.64      112.31     17.55 o 
  -6  22   7      142.28      153.64     18.24 o 
  -5  22   7      112.71      103.46     13.38 o 
  -4  22   7       61.71       74.80     14.44 o 
  -3  22   7      108.38      136.79     20.37 o 
  -2  22   7       37.01       41.61      9.83 o 
  -1  22   7      175.80      186.88     16.94 o 
   0  22   7      177.78      188.91     17.22 o 
   1  22   7      164.78      160.19     20.83 o 
   2  22   7      922.17      879.94     32.69 o 
  -7  23   7      460.48      502.69     33.61 o 
  -6  23   7      132.84      167.44     27.13 o 
  -5  23   7       12.58        9.12      8.65 o 
  -4  23   7       84.41      100.61     15.43 o 
  -3  23   7      299.22      315.62     24.99 o 
  -2  23   7     1676.89     1503.22     42.33 o 
  -1  23   7      862.58      820.42     30.14 o 
   0  23   7        3.23        3.60      8.33 o 
   1  23   7      226.57      194.50     17.22 o 
  -7  24   7      313.01      396.91     29.43 o 
  -6  24   7       15.69       36.36     12.74 o 
  -5  24   7        0.36        7.68     11.58 o 
  -4  24   7      122.93      116.17     16.30 o 
  -3  24   7      361.63      334.13     33.91 o 
  -2  24   7       42.72       48.61     10.85 o 
  -1  24   7       33.71       63.48     12.50 o 
   0  24   7       33.58       37.78     10.24 o 
   1  24   7       90.41      103.97     18.69 o 
  -7  25   7       51.21       86.56     16.61 o 
  -6  25   7       15.28       44.78     19.09 o 
  -5  25   7       45.73       64.32     22.59 o 
  -4  25   7       39.74       46.62     12.72 o 
  -3  25   7       19.58       38.82     16.70 o 
  -2  25   7      281.01      255.22     24.50 o 
  -1  25   7       15.70       12.02      8.61 o 
   0  25   7       19.99       37.38     11.49 o 
   1  25   7       93.60       78.77     11.88 o 
  -7  26   7        0.01        6.39     11.91 o 
  -6  26   7       36.89       47.51     21.98 o 
  -5  26   7      110.18       97.28     16.08 o 
  -4  26   7       11.48        1.42     13.77 o 
  -3  26   7        3.71       19.10     11.96 o 
  -2  26   7      377.68      333.10     22.75 o 
  -1  26   7      990.48      881.76     33.85 o 
   0  26   7       61.70       58.14     11.31 o 
   1  26   7       78.78       87.34     12.43 o 
  -6  27   7        7.06        2.60      8.75 o 
  -5  27   7      234.17      209.50     21.42 o 
  -4  27   7      105.12      120.94     16.74 o 
  -3  27   7        0.08        8.49     10.67 o 
  -2  27   7      282.88      318.01     21.98 o 
  -1  27   7     1453.17     1319.14     65.00 o 
   0  27   7       21.57       15.70      9.59 o 
  -6  28   7        6.05       -4.22     10.83 o 
  -5  28   7       79.54      106.44     16.55 o 
  -4  28   7        1.35        7.21     10.76 o 
  -3  28   7      270.02      315.73     26.07 o 
  -2  28   7       27.05       19.43     16.23 o 
  -1  28   7      108.73      111.73     16.98 o 
   0  28   7       24.83       11.53      9.19 o 
  -6  29   7      108.64      132.87     17.44 o 
  -5  29   7      302.53      348.43     28.55 o 
  -4  29   7       54.71       45.23     13.66 o 
  -3  29   7       46.09       61.98     16.45 o 
  -2  29   7        3.74       -3.82      9.18 o 
  -1  29   7      263.73      230.49     18.52 o 
   0  29   7        1.14        4.20      8.12 o 
  -5  30   7      368.17      404.99     30.23 o 
  -4  30   7       44.12       61.65     14.19 o 
  -3  30   7        0.05       -3.66     10.58 o 
  -2  30   7      108.63      117.53     13.97 o 
  -1  30   7        0.26       16.73      8.48 o 
  -5  31   7       35.71       29.58     13.05 o 
  -4  31   7       18.65       64.08     14.78 o 
  -3  31   7        2.16       -0.89     15.55 o 
  -2  31   7        2.74       10.19      9.51 o 
  -1  31   7       54.21       61.10     17.50 o 
  -4  32   7      175.19      178.15     35.32 o 
  -3  32   7       75.01       71.40     14.81 o 
  -2  32   7       52.01       33.66     10.41 o 
  -3  33   7      322.74      363.09     29.17 o 
  -9   0   8        0.91        1.69     11.08 o 
  -8   0   8       94.25      117.03     19.76 o 
  -7   0   8       58.04       69.81     15.12 o 
  -6   0   8     1523.11     1592.47     60.65 o 
  -5   0   8     1466.06     1422.75     79.13 o 
  -4   0   8      817.27      775.07     29.83 o 
  -3   0   8      487.99      539.47     26.19 o 
  -2   0   8      786.10      744.88     40.52 o 
  -1   0   8     1517.72     1477.32     56.10 o 
   0   0   8      399.11      496.29     54.02 o 
   1   0   8       48.66       35.47     21.62 o 
   2   0   8        8.35       -4.05     18.12 o 
  -9   1   8      217.30      169.04     16.14 o 
  -8   1   8        7.68       25.49     10.06 o 
  -7   1   8       23.67       21.77     11.50 o 
  -6   1   8      537.17      548.74     25.84 o 
  -5   1   8      382.54      416.53     22.02 o 
  -4   1   8       65.06       82.87     12.24 o 
  -3   1   8        1.97        9.48      6.84 o 
  -2   1   8      244.38      245.55     15.07 o 
  -1   1   8       20.61       17.57     11.10 o 
   0   1   8     1184.67     1087.52     66.62 o 
   1   1   8       18.91       27.35     24.99 o 
   2   1   8       56.33       72.82     19.66 o 
  -9   2   8      177.14      177.54     17.20 o 
  -8   2   8        1.03       -7.86      7.86 o 
  -7   2   8        3.61       17.04      8.64 o 
  -6   2   8       13.20       32.44      8.98 o 
  -5   2   8     1502.24     1448.52     39.18 o 
  -4   2   8        6.23       16.50      6.76 o 
  -3   2   8        7.79       15.57      6.87 o 
  -2   2   8       11.81       17.99      6.84 o 
  -1   2   8      187.82      168.81     14.67 o 
   0   2   8       42.04       60.97     26.72 o 
   1   2   8       44.84       38.52     15.54 o 
   2   2   8      169.03      138.43     34.37 o 
  -9   3   8       55.04       61.38     15.51 o 
  -8   3   8        2.25       15.59      9.26 o 
  -7   3   8       80.29       85.40     13.47 o 
  -6   3   8      234.94      234.38     17.59 o 
  -5   3   8       80.62      102.00     13.76 o 
  -4   3   8       74.44       66.77      8.38 o 
  -3   3   8      141.12      138.69     11.80 o 
  -2   3   8       20.46       31.40      7.42 o 
  -1   3   8      162.67      151.82     18.85 o 
   0   3   8       35.28       22.29     10.29 o 
   1   3   8       90.18       95.81     20.15 o 
   2   3   8      319.56      356.50     36.33 o 
  -9   4   8      117.33      154.79     20.68 o 
  -8   4   8       46.72       62.69     12.14 o 
  -7   4   8       61.79       77.88     16.14 o 
  -6   4   8     1082.31     1048.43     32.91 o 
  -5   4   8      676.16      644.64     25.12 o 
  -4   4   8      157.60      191.98     16.75 o 
  -3   4   8      513.23      535.95     20.35 o 
  -2   4   8       12.42       15.51      6.89 o 
  -1   4   8       42.33       51.48     12.76 o 
   0   4   8       29.15       34.50     11.13 o 
   1   4   8      585.40      545.10     78.18 o 
   2   4   8      294.73      279.22     45.81 o 
  -9   5   8      140.34      153.70     16.46 o 
  -8   5   8       24.60       30.95      9.92 o 
  -7   5   8       22.19       40.14     11.50 o 
  -6   5   8      299.25      328.40     20.54 o 
  -5   5   8       52.30       75.15     11.36 o 
  -4   5   8     1004.86      863.85     28.14 o 
  -3   5   8       86.75      130.87     11.73 o 
  -2   5   8      518.29      531.41     20.80 o 
  -1   5   8        0.03        9.11      7.29 o 
   0   5   8        0.39        5.79      9.86 o 
   1   5   8        1.66        2.82     13.42 o 
   2   5   8       69.21       82.06     50.61 o 
  -9   6   8       24.58       37.88     10.04 o 
  -8   6   8      275.08      275.27     20.87 o 
  -7   6   8       23.90       32.61      9.66 o 
  -6   6   8     1187.22     1059.60     33.26 o 
  -5   6   8      126.00      138.45     13.56 o 
  -4   6   8        0.03       16.00     10.23 o 
  -3   6   8     1058.22     1012.34     27.39 o 
  -2   6   8     1016.49      909.55     25.99 o 
  -1   6   8      420.44      421.35     25.65 o 
   0   6   8      512.10      511.17     25.63 o 
   1   6   8        9.46       17.52     13.12 o 
   2   6   8        0.04        1.82     32.85 o 
  -9   7   8      162.25      166.20     16.36 o 
  -8   7   8      160.72      185.60     17.05 o 
  -7   7   8       47.41       40.63     10.40 o 
  -6   7   8        3.77       23.35      9.02 o 
  -5   7   8       39.78       60.92     12.23 o 
  -4   7   8        2.76        6.71      7.70 o 
  -3   7   8        4.23       23.40      7.21 o 
  -2   7   8       50.67       56.93     11.56 o 
  -1   7   8        4.50       10.79      8.92 o 
   0   7   8      165.01      174.06     15.62 o 
   1   7   8      226.94      208.18     20.61 o 
   2   7   8        0.36        7.93     10.98 o 
  -9   8   8        0.85       11.60      9.29 o 
  -8   8   8      124.63      135.77     15.16 o 
  -7   8   8       27.11       24.47      9.38 o 
  -6   8   8      128.94      130.53     16.47 o 
  -5   8   8      184.18      178.88     18.20 o 
  -4   8   8       37.85       57.91      9.71 o 
  -3   8   8      311.86      330.63     17.51 o 
  -2   8   8        9.96       22.69     11.06 o 
  -1   8   8       68.98       62.92     10.85 o 
   0   8   8        0.19        1.61      7.76 o 
   1   8   8       34.11       35.81     10.39 o 
   2   8   8        4.46       11.69     10.47 o 
  -9   9   8       34.96       46.71     14.68 o 
  -8   9   8        1.79       23.45     10.00 o 
  -7   9   8        1.91       15.53      9.34 o 
  -6   9   8       38.92       63.33     21.16 o 
  -5   9   8       12.12       36.51     10.43 o 
  -4   9   8      602.76      596.39     24.34 o 
  -3   9   8        0.13       10.64      6.61 o 
  -2   9   8      434.14      446.12     23.61 o 
  -1   9   8      279.56      295.37     20.02 o 
   0   9   8       89.42       93.43     12.48 o 
   1   9   8        4.63       14.18      8.33 o 
   2   9   8       71.21       70.80     15.65 o 
  -9  10   8        0.17       17.50     11.73 o 
  -8  10   8      528.28      575.08     29.50 o 
  -7  10   8       86.02       66.28     11.25 o 
  -6  10   8      627.11      625.69     31.76 o 
  -5  10   8      712.17      739.41     32.55 o 
  -4  10   8      216.90      236.74     17.51 o 
  -3  10   8      258.64      258.89     15.75 o 
  -2  10   8      431.78      454.44     23.76 o 
  -1  10   8      600.35      581.77     27.16 o 
   0  10   8      155.69      159.93     21.50 o 
   1  10   8       83.09       90.81     12.64 o 
   2  10   8        1.75       26.20     11.52 o 
  -8  11   8      158.71      147.49     15.60 o 
  -7  11   8      476.68      524.01     38.55 o 
  -6  11   8      404.51      388.51     27.15 o 
  -5  11   8        9.78       19.97      9.92 o 
  -4  11   8        2.22       17.47      8.16 o 
  -3  11   8      343.54      361.00     17.95 o 
  -2  11   8      196.06      233.89     18.07 o 
  -1  11   8       60.01       84.03     11.85 o 
   0  11   8        3.47       -0.67      7.75 o 
   1  11   8       67.89       67.01     11.03 o 
   2  11   8      178.31      197.66     18.26 o 
  -8  12   8      340.94      323.17     22.01 o 
  -7  12   8      111.12       96.75     21.08 o 
  -6  12   8        0.58        1.16      9.86 o 
  -5  12   8      125.95      107.19     14.89 o 
  -4  12   8       40.19       31.01      9.75 o 
  -3  12   8      112.60      125.12     13.26 o 
  -2  12   8      489.12      500.59     25.24 o 
  -1  12   8      840.78      791.64     28.90 o 
   0  12   8       32.77       41.25     10.54 o 
   1  12   8       18.40       30.16      9.72 o 
  -8  13   8       87.76       64.37     12.48 o 
  -7  13   8      381.37      403.95     28.50 o 
  -6  13   8       24.75       12.49     10.56 o 
  -5  13   8       36.68       21.66      9.90 o 
  -4  13   8        4.65       25.73      8.50 o 
  -3  13   8       34.38       34.71      9.48 o 
  -2  13   8       50.82       63.63     12.17 o 
  -1  13   8       60.74       71.94     11.37 o 
   0  13   8      528.48      529.47     27.74 o 
   1  13   8       98.03       78.99     12.54 o 
  -8  14   8      198.62      217.17     21.37 o 
  -7  14   8        0.07       17.70     11.27 o 
  -6  14   8       89.81       89.04     23.65 o 
  -5  14   8        1.12       28.09      8.36 o 
  -4  14   8       25.88       41.42      9.44 o 
  -3  14   8      881.11      896.88     29.91 o 
  -2  14   8      101.90       90.52     12.08 o 
  -1  14   8      311.50      298.53     23.43 o 
   0  14   8       89.01       58.57     10.76 o 
   1  14   8       92.00      120.43     15.76 o 
  -8  15   8       11.32       11.97     10.29 o 
  -7  15   8       41.33       81.86     18.98 o 
  -6  15   8      173.22      199.52     24.73 o 
  -5  15   8      137.08      174.85     18.00 o 
  -4  15   8      571.91      562.29     25.09 o 
  -3  15   8      474.34      495.09     23.73 o 
  -2  15   8     1119.64     1019.95     44.21 o 
  -1  15   8       45.05       66.70     11.49 o 
   0  15   8       46.88       29.02     11.28 o 
   1  15   8      153.00      166.29     16.24 o 
  -8  16   8      222.91      255.32     22.75 o 
  -7  16   8       14.74       19.57     11.17 o 
  -6  16   8       78.82       84.89     22.02 o 
  -5  16   8      126.10      112.45     20.29 o 
  -4  16   8        1.76       21.74     10.49 o 
  -3  16   8      551.11      579.00     32.23 o 
  -2  16   8        0.12       15.20     10.37 o 
  -1  16   8      168.69      171.41     16.23 o 
   0  16   8      102.61      107.34     13.62 o 
   1  16   8       88.24      104.24     13.83 o 
  -8  17   8      232.88      187.51     19.42 o 
  -7  17   8       64.37       89.79     23.40 o 
  -6  17   8       24.82       33.09     11.77 o 
  -5  17   8        8.44       -2.86     12.96 o 
  -4  17   8       16.80       25.40     10.87 o 
  -3  17   8      744.85      732.04     32.28 o 
  -2  17   8       17.51       15.65      8.94 o 
  -1  17   8       41.56       43.92     10.50 o 
   0  17   8      953.99      853.14     31.37 o 
   1  17   8        0.17        7.45      8.66 o 
  -8  18   8        3.87       20.95     19.07 o 
  -7  18   8        3.43       -8.77     17.81 o 
  -6  18   8      259.73      306.10     26.94 o 
  -5  18   8       69.61       62.45     11.49 o 
  -4  18   8      220.17      252.23     22.36 o 
  -3  18   8        7.41        0.93     18.96 o 
  -2  18   8       61.68       65.16     11.26 o 
  -1  18   8        7.64        8.79      8.26 o 
   0  18   8      102.70       66.14     11.87 o 
   1  18   8       21.96       31.02     10.15 o 
  -7  19   8      451.56      478.07     31.70 o 
  -6  19   8      203.75      225.21     21.24 o 
  -5  19   8        7.93       41.54     14.30 o 
  -4  19   8      479.81      426.08     29.25 o 
  -3  19   8       83.81      103.99     19.69 o 
  -2  19   8       95.50      127.54     17.41 o 
  -1  19   8       65.49       66.17     24.51 o 
   0  19   8      792.16      797.74     34.86 o 
   1  19   8       35.40       49.63     13.20 o 
  -7  20   8        3.54        4.71     12.67 o 
  -6  20   8      304.78      328.94     25.40 o 
  -5  20   8       15.99       32.52     15.13 o 
  -4  20   8        3.20       -0.93     10.48 o 
  -3  20   8      402.51      439.48     29.41 o 
  -2  20   8      301.38      247.05     19.08 o 
  -1  20   8      265.74      330.41     23.44 o 
   0  20   8       28.75       25.16     12.86 o 
  -7  21   8       27.47       31.07     10.67 o 
  -6  21   8        0.44       13.72     10.24 o 
  -5  21   8       46.81       47.72     15.88 o 
  -4  21   8      352.23      338.40     27.02 o 
  -3  21   8        8.46       12.73      9.99 o 
  -2  21   8      208.50      214.63     17.99 o 
  -1  21   8       72.77       83.18     12.85 o 
   0  21   8       47.41       44.35     10.80 o 
  -7  22   8       53.88       79.62     13.92 o 
  -6  22   8       68.17       78.63     15.36 o 
  -5  22   8       91.44       79.42     14.66 o 
  -4  22   8        9.00       25.12     11.35 o 
  -3  22   8      392.59      369.32     28.02 o 
  -2  22   8       10.52       20.76      9.18 o 
  -1  22   8      575.18      523.07     28.58 o 
   0  22   8       57.40       24.99     10.47 o 
  -7  23   8       86.57       87.95     21.50 o 
  -6  23   8       59.06       60.94     17.80 o 
  -5  23   8       26.18       29.04     11.86 o 
  -4  23   8       92.18       55.84     13.18 o 
  -3  23   8       75.84       73.66     14.93 o 
  -2  23   8      300.46      218.00     18.18 o 
  -1  23   8       84.83       76.79     12.55 o 
   0  23   8       34.28       37.62     15.54 o 
  -6  24   8       90.76      100.13     18.90 o 
  -5  24   8       36.91       41.38     12.37 o 
  -4  24   8       13.66       24.92     11.56 o 
  -3  24   8      196.85      239.95     34.07 o 
  -2  24   8        5.00       17.56      9.02 o 
  -1  24   8       17.08       10.08      9.50 o 
  -6  25   8       23.74       28.18     15.47 o 
  -5  25   8       79.24      144.52     37.01 o 
  -4  25   8      124.82      106.34     15.39 o 
  -3  25   8       27.83       35.96     15.92 o 
  -2  25   8      692.93      632.05     31.03 o 
  -1  25   8        0.21       19.02     16.01 o 
  -6  26   8       26.93        8.59     14.64 o 
  -5  26   8       78.44       76.82     13.00 o 
  -4  26   8        7.78        9.06     17.46 o 
  -3  26   8      151.65      178.71     19.50 o 
  -2  26   8      221.13      229.92     18.81 o 
  -1  26   8       54.52       66.07     11.72 o 
  -5  27   8        3.77       -2.88     12.37 o 
  -4  27   8        2.50        9.62     17.47 o 
  -3  27   8      101.38      117.59     16.08 o 
  -2  27   8      537.28      522.21     28.23 o 
  -4  28   8        2.40        6.06     10.21 o 
  -3  28   8        0.85       31.77     13.33 o 
  -2  28   8       22.43       26.50      8.82 o 
  -8   1   9        8.84       43.94     13.99 o 
  -7   1   9      448.06      421.73     24.40 o 
  -6   1   9       99.91      129.84     13.90 o 
  -5   1   9        8.44       16.26      8.96 o 
  -4   1   9       33.91       46.89     14.87 o 
  -3   1   9      393.82      385.19     21.87 o 
  -2   1   9        0.74        1.71     11.03 o 
  -1   1   9       34.97       66.50     26.67 o 
   0   1   9       34.36       43.35     17.56 o 
  -8   2   9      125.39      156.88     18.15 o 
  -7   2   9       14.76       29.94      9.58 o 
  -6   2   9      231.63      247.51     18.24 o 
  -5   2   9      132.31      178.12     25.89 o 
  -4   2   9       33.30       45.31      9.07 o 
  -3   2   9       73.29       95.13     12.07 o 
  -2   2   9      108.95      126.90     16.64 o 
  -1   2   9     1509.68     1454.23     61.62 o 
   0   2   9      881.55      858.31     61.49 o 
  -8   3   9      160.42      185.80     17.23 o 
  -7   3   9      212.15      218.73     17.96 o 
  -6   3   9      313.80      327.55     21.07 o 
  -5   3   9       45.50       47.16     10.66 o 
  -4   3   9        0.15       17.76      7.48 o 
  -3   3   9      133.62      128.92     13.15 o 
  -2   3   9      149.62      166.86     18.11 o 
  -1   3   9      993.90      909.09     36.81 o 
   0   3   9      534.23      558.30     43.59 o 
  -8   4   9      136.35      142.59     15.66 o 
  -7   4   9       24.76       23.65      9.86 o 
  -6   4   9      326.92      358.16     26.03 o 
  -5   4   9       55.96       46.80     14.36 o 
  -4   4   9       28.39       29.63      8.57 o 
  -3   4   9       62.99       78.33      9.58 o 
  -2   4   9      111.72      122.36     15.80 o 
  -1   4   9      114.49      141.67     17.32 o 
   0   4   9      447.27      397.35     42.41 o 
  -8   5   9       30.61       32.86     14.49 o 
  -7   5   9      208.47      200.77     17.26 o 
  -6   5   9       14.09       29.54     10.01 o 
  -5   5   9        3.51       33.39     10.79 o 
  -4   5   9       11.92       10.72      7.96 o 
  -3   5   9      215.88      232.20     15.47 o 
  -2   5   9        1.98        8.32      9.70 o 
  -1   5   9       73.79       87.30     20.75 o 
   0   5   9        7.95        9.26     21.62 o 
  -8   6   9      106.66       95.45     13.60 o 
  -7   6   9       38.55       34.68     11.34 o 
  -6   6   9      274.96      288.01     23.45 o 
  -5   6   9      644.69      608.92     32.61 o 
  -4   6   9       59.51       65.47     10.70 o 
  -3   6   9       64.56       96.78     11.47 o 
  -2   6   9      338.02      398.68     26.48 o 
  -1   6   9      722.38      759.94     42.42 o 
   0   6   9       66.75       50.34     24.43 o 
  -8   7   9       30.25       29.87     11.34 o 
  -7   7   9      116.06      120.81     16.14 o 
  -6   7   9      548.01      534.14     32.21 o 
  -5   7   9      303.33      307.37     23.86 o 
  -4   7   9      176.08      178.80     17.41 o 
  -3   7   9        4.93       20.75      8.03 o 
  -2   7   9       42.80       64.49     10.76 o 
  -1   7   9      148.51      158.60     18.66 o 
   0   7   9       81.24      111.81     20.59 o 
  -8   8   9      357.32      340.61     30.64 o 
  -7   8   9       14.15       31.73     11.17 o 
  -6   8   9       39.21       74.18     12.90 o 
  -5   8   9       95.08      123.01     16.71 o 
  -4   8   9       12.53       25.48      8.20 o 
  -3   8   9      277.88      265.97     18.78 o 
  -2   8   9       20.58       11.80      8.43 o 
  -1   8   9       83.22       71.86     13.50 o 
   0   8   9      128.11      138.40     16.82 o 
  -8   9   9       23.72       45.57     12.02 o 
  -7   9   9      163.18      172.32     22.61 o 
  -6   9   9      638.54      671.26     35.26 o 
  -5   9   9      350.72      384.50     26.88 o 
  -4   9   9      463.41      418.65     23.52 o 
  -3   9   9      238.91      254.66     18.01 o 
  -2   9   9        8.60       29.05      8.89 o 
  -1   9   9       28.54       21.40      9.13 o 
   0   9   9      115.20      128.35     16.96 o 
  -8  10   9      120.82      130.89     16.46 o 
  -7  10   9        2.08        4.77     16.50 o 
  -6  10   9       15.10       50.38     12.31 o 
  -5  10   9        0.09       11.71     10.39 o 
  -4  10   9        1.83       11.70      8.51 o 
  -3  10   9       86.15       95.65     11.84 o 
  -2  10   9      156.57      163.71     15.43 o 
  -1  10   9       97.96      110.92     13.63 o 
   0  10   9       48.25       68.75     15.39 o 
  -8  11   9       30.20       62.35     19.54 o 
  -7  11   9       23.85       12.52     10.46 o 
  -6  11   9       65.76       69.15     12.59 o 
  -5  11   9        3.53       13.02     17.49 o 
  -4  11   9      155.97      173.98     18.82 o 
  -3  11   9      559.20      538.92     31.71 o 
  -2  11   9      212.25      220.96     18.43 o 
  -1  11   9      233.50      228.01     18.87 o 
   0  11   9      133.35       90.34     11.94 o 
  -7  12   9       61.00       64.71     13.10 o 
  -6  12   9       29.09       56.02     12.57 o 
  -5  12   9      202.81      246.08     21.52 o 
  -4  12   9        8.03       28.19     10.80 o 
  -3  12   9      912.27      863.12     36.20 o 
  -2  12   9       61.21       76.90     11.49 o 
  -1  12   9      386.33      433.93     25.76 o 
   0  12   9        0.42        5.84      8.71 o 
  -7  13   9      233.47      269.95     33.38 o 
  -6  13   9       21.43       37.07     12.05 o 
  -5  13   9      400.16      385.68     26.93 o 
  -4  13   9       33.68       48.57     13.08 o 
  -3  13   9       90.17       91.77     14.46 o 
  -2  13   9       22.61       26.49     11.14 o 
  -1  13   9       41.43       43.75     11.35 o 
   0  13   9      309.29      299.48     21.79 o 
  -7  14   9       94.08      112.15     15.30 o 
  -6  14   9      874.25      885.30     52.58 o 
  -5  14   9        6.90       -8.81      9.07 o 
  -4  14   9       75.79       75.91     14.40 o 
  -3  14   9      568.37      571.29     33.47 o 
  -2  14   9        6.17       28.59     13.01 o 
  -1  14   9        1.55        1.02      8.83 o 
  -7  15   9       28.44       47.64     14.18 o 
  -6  15   9      228.03      266.78     33.30 o 
  -5  15   9       42.63       32.20     16.24 o 
  -4  15   9       15.19       21.21     10.54 o 
  -3  15   9       25.86       29.05     14.38 o 
  -2  15   9       13.75       14.69      8.72 o 
  -1  15   9      204.30      182.55     17.50 o 
  -7  16   9       27.68       37.92     12.27 o 
  -6  16   9      203.74      218.80     21.12 o 
  -5  16   9        0.10       10.91     13.23 o 
  -4  16   9        0.01       13.38     10.74 o 
  -3  16   9       37.14       39.04     12.94 o 
  -2  16   9       57.78       58.05     10.60 o 
  -1  16   9       10.97       21.43     10.06 o 
  -7  17   9      147.11      167.48     18.57 o 
  -6  17   9        1.34       31.55     14.76 o 
  -5  17   9      390.62      320.93     59.63 o 
  -4  17   9      306.11      324.37     25.58 o 
  -3  17   9       28.13       25.59     11.74 o 
  -2  17   9      622.66      590.05     29.76 o 
  -1  17   9       20.20       23.57      9.92 o 
  -6  18   9       43.13       29.40     10.40 o 
  -5  18   9      124.25      115.73     20.33 o 
  -4  18   9      197.39      212.05     21.27 o 
  -3  18   9       97.16      123.55     16.96 o 
  -2  18   9       56.40       56.53     11.59 o 
  -1  18   9      468.42      485.59     28.35 o 
  -6  19   9       26.63       15.01     13.14 o 
  -5  19   9       21.58       13.89     14.55 o 
  -4  19   9       26.55       40.88     22.35 o 
  -3  19   9        3.04       21.01     11.99 o 
  -2  19   9      103.73      126.97     14.57 o 
  -6  20   9       57.91       81.64     22.33 o 
  -5  20   9        1.87       -2.84     12.12 o 
  -4  20   9        6.81       16.68     11.40 o 
  -3  20   9        0.04       -8.84     10.50 o 
  -2  20   9       63.65       83.14     13.17 o 
  -5  21   9        1.40        2.30     17.65 o 
  -4  21   9      115.90      127.92     17.61 o 
  -3  21   9      281.27      238.30     31.00 o 
  -2  21   9      420.71      385.24     25.47 o 
  -5  22   9        6.26       -1.78     13.31 o 
  -4  22   9       78.72      117.09     22.86 o 
  -3  22   9      216.06      220.05     21.53 o 
  -4  23   9        2.24       -6.74     14.55 o 
  -7   0  10      406.19      452.90     54.78 o 
  -6   0  10      166.11      155.96     30.92 o 
  -5   0  10      679.84      668.98     61.04 o 
  -4   0  10        0.83       12.04     15.30 o 
  -3   0  10        5.55        2.18     11.18 o 
  -2   0  10       72.71       98.03     28.75 o 
  -7   1  10       36.37       36.58     11.49 o 
  -6   1  10       26.72       65.88     15.99 o 
  -5   1  10       23.88       60.03     15.78 o 
  -4   1  10        0.14        5.52     15.84 o 
  -3   1  10       33.51       43.94     12.31 o 
  -2   1  10      363.44      332.33     35.44 o 
  -7   2  10      467.66      402.50     29.16 o 
  -6   2  10      572.96      605.20     59.27 o 
  -5   2  10       80.19       80.22     15.70 o 
  -4   2  10       96.85      125.61     19.05 o 
  -3   2  10       24.88       32.07     11.54 o 
  -2   2  10        2.78        5.41     17.88 o 
  -7   3  10        0.17       45.94     16.53 o 
  -6   3  10      452.36      449.58     30.13 o 
  -5   3  10       83.49       60.28     28.17 o 
  -4   3  10        3.52       13.54     11.08 o 
  -3   3  10        5.46       23.11     11.10 o 
  -2   3  10       56.93       32.00     15.15 o 
  -7   4  10       42.32       98.32     14.41 o 
  -6   4  10       72.78      101.14     15.19 o 
  -5   4  10       95.78       90.86     17.59 o 
  -4   4  10      123.09      188.24     35.20 o 
  -3   4  10       13.63       22.99     10.27 o 
  -2   4  10        0.05       18.12     20.88 o 
  -6   5  10       87.19      118.16     16.11 o 
  -5   5  10        0.12       16.93      9.70 o 
  -4   5  10      109.45      124.12     18.40 o 
  -3   5  10      176.02      221.46     26.25 o 
  -2   5  10      116.45      174.72     22.40 o 
  -6   6  10      417.87      465.72     30.93 o 
  -5   6  10       84.41       98.54     14.21 o 
  -4   6  10      254.49      222.74     37.53 o 
  -3   6  10      218.94      218.00     42.34 o 
  -2   6  10      706.38      640.28     52.89 o 
  -6   7  10       10.12       55.72     12.19 o 
  -5   7  10      265.55      260.66     21.63 o 
  -4   7  10        9.84       36.60     13.29 o 
  -3   7  10       30.72       21.73     14.83 o 
  -2   7  10      195.24      204.10     23.95 o 
  -6   8  10        1.61       20.75     14.01 o 
  -5   8  10      115.79      128.96     20.56 o 
  -4   8  10      628.01      640.78     42.54 o 
  -3   8  10      342.16      335.41     32.14 o 
  -2   8  10      348.26      388.73     46.47 o 
  -6   9  10      370.47      414.92     29.60 o 
  -5   9  10      107.16      135.47     16.10 o 
  -4   9  10        0.11       24.78     16.60 o 
  -3   9  10       17.52       63.69     12.35 o 
  -6  10  10      171.88      184.11     19.74 o 
  -5  10  10       28.76       75.16     18.41 o 
  -4  10  10      334.55      318.47     25.02 o 
  -3  10  10        0.38       16.32     11.15 o 
  -6  11  10       35.76       63.13     30.02 o 
  -5  11  10       22.73       11.46     14.24 o 
  -4  11  10       15.12       22.36     21.63 o 
  -3  11  10        4.91       14.35     12.10 o 
  -5  12  10       28.51       68.60     20.90 o 
  -4  12  10        2.28       17.87     10.89 o 
  -3  12  10      373.37      361.25     29.19 o 
  -5  13  10      216.24      229.34     41.60 o 
  -4  13  10        4.94       24.79     11.08 o 
                                                 
